# Supplementary material for: Construction of a radiation hybrid panel and the first yellowtail (Seriola quinqueradiata) radiation hybrid map using a nanofluidic dynamic array
Source: BMC Genomics. 2014 Feb 27;15:165. doi: 10.1186/1471-2164-15-165 (PMC3943507; doi:10.1186/1471-2164-15-165)
Supplement: Additional file 3 — Primer pairs of markers on the RH map. [file 1471-2164-15-165-S3.xlsx]

## Sheet: Sheet1
Additional file 3. Primer pairs of markers on RH map.
Marker	First PCR primers (for Multiplex PCR)			Second PCR primers (for BioMark HD system)
	Forward primer (5'-3')	Reverse primer (5'-3')		Forward primer (5'-3')	Reverse primer (5'-3')
Sequ00005SNP1	CGTGGCAAAGTCAGAAGTCA	TCCTTTTGGGTTGTTTTGTTG		GAAACCCACCCAGTGTCGTCGC	TGCACATGAGTATTGTGTGCCTCCT
Sequ00008SNP1	CAGAAAGAGGGAATGTGATGC	CACGGCACATGTGAGGATAC		GTCGACCTCAGAGCGACCCACT	ACGGCACATGTGAGGATACGCT
Sequ00138SNP1	AGCTGGGGTTAGCTGACTGA	CCCAAGAAAATGCTCTCCAC		ATATATTAGGGGCCTATCAGTG	TAGGAATAAATGGTTTGCATTA
Sequ00166SNP1	AGAAGCCGCAGTGTAGTCGT	TGAACCTCTTGGCTGATTCC		TTGCTGTCAACGCGCTCTTCGT	TCCGCACTGTCAGACGGAGTGA
Sequ00208SNP1	CCCACCCACTTGAAACCAT	TTGTGGGTCTGTTTGTCCTG		TGCAAACTCAGGTGCCACTCCC	TTGTTGGCCCTCCTGGCAGACT
Sequ00274SNP1	TCTGTGCTGTTACCTGTGTGG	TTGGTTAATGGATGTGGGGTA		TGACAATCAGCCCTTGGCAGTGA	TGGAGTGCACTGGGACCTTGTGT
Sequ00361SNP1	TGCATTAATGGGGGAGATGT	CTCCGGCCCATGTACACTAC		ACGACGGCGTGATCACACGAAA	TGACCACTATTAAAGGGGCCGTCG
Sequ00492SNP1	AGCATCCGGGAAAGACTATG	ACAGTTTAACCAGCCCATCG		TGCACTGGTGCTACTGAGTGTTGA	TCTTTGCGTGCGGTTCCTGTCC
Sequ00561SNP1	GCACTGTCCAGGAATTAGCC	TGAACAAGAAATGGCACCAG		TCAGGGCTTTTGTCTGGGCAGG	ACAGTCAGCCCTCTTGATGCAGTT
Sequ00611SNP1	TGCCTTGACAAAATGCCATA	GTCGAACGAGGAGGAGAATG		GCTGCCCTGAGGGAGAAGTACGA	GACACCAGCCTGTCTGAAGATCCA
Sequ00662SNP1	CTCCCCTTGTGGATTAGCTG	TGTTTTCTCTCCGCGAGATT		GCGCATATCACGCTCAGATTCGCT	TTCCTGCTGCAGCGTAACACGG
Sequ00695SNP1	GAGGGTCGATGAAAACAATGA	CGGGGACTGAGAAAAGCTAA		AAAGACGCGTCACAGTCGGGTG	GCATCAAGGCATGTTGTTCAGTCCA
Sequ00752SNP1	TTTGGGAAATGGTTGAGGAG	GTGGCAAAGCTCAGTTAGCA		CACCAGTGGAGAGGGGCTGTGT	TCCTGGAGGGATCAACGAGGCA
Sequ00790EST3	ATGGCACAGGCCAGATCCGTCT	GCATGGGCGTTGACCTCAGCAT		GGCACAGGCCAGATCCGTCTCTA	ACCTCAGCATGCAGAATTCCCGT
Sequ00889SNP1	ATCATTTGGTTTCCCTGCTG	GCCTGCTCTCGTACCAAAAT		TGGTTTCCCTGCTGGGGCTGAA	AGGGGTGTTTGAGACCTGATTAGTGC
Sequ00914SNP2	GACCCAAAGGACATAAAGGTCTC	CCCCGACATAATGCCAGCAG		CATTGTTTGCATCAGGAGTCCTC	CCCCGACATAATGCCAGCAG
Sequ00915SNP1	GAACTGAAGTGCGGTTCTGA	TGTGTGGTGTGGAGTGGAGT		CAGGCCAGTCTCCAGCTCGCTA	TCCGCGTCTGTCTCCCAACAGT
Sequ01016SNP1	GTGCCACTTCATCAATGCTC	ATGTTTGCACCCAGCTGTTA		ATTATGGGTCAACAATGACATC	GTTTTAGGCTTCACTTCATGTT
Sequ01024SNP2	CCGTTTGGAGTCAAGGTCG	CCCACAGCCTCTGCAGGTTA		GCGTGCATTGAGCCAGGA	CCCACAGCCTCTGCAGGTTA
Sequ01071SNP1	TTTGTGTGTCCGCACAGTCT	ATCCAGGTGTTCTGGTTTGC		ACAGCCGCTTGGGACCAAATTCA	TGCCACTGCCCTTGAGAGAAGC
Sequ01113SNP1	CAGAACATTTTAAAGTCCCGTGT	TGGTTACTGTGGCAGTGAGG		TAGAGATGTACAGGTCCTCGCGTCA	ATTTTCCCTGCAGCCCCGTCAC
Sequ01215SNP1	TATGGGCCTCTCCTCTGTGT	TGAAAGGAGGTGGAGCTTTG		ATGGGCCTCTCCTCTGTGTGGC	CCTAACATGGCAACCGCATGCTAC
Sequ01379SNP1	CCCCAGTGCCTATTTATTGC	CCTGTACAGCATGTTCATCACA		CTCGTGTTGCTTTGTTAATATG	GCATCAGAGTATTGAGAGGAAG
Sequ01444SNP1	CCTTGAGCCTGAACAAGAGC	TATTTTTGATGCGGGTTGGT		AGCAGCTCTGTCAGTGGCCTGT	TTTGATGCGGGTTGGTGGGTCA
Sequ01484SNP1	ACGCCTCAAAGGTTGTCTGT	AGAACTGTACAAGCTATCAGTACACAA		TGTACAGGCCACCATGACCCAGT	ACCATCCCCAACCCGACAGTTACA
Sequ01546SNP1	CGCATCATTTTGGACTTGAA	GTTTTACAGCCCCTGCATGT		TGGCACAAGGTGTTTCAGCAACC	GCCCCTGCATGTATTTCAGTCGAGG
Sequ01628SNP2	AGTTGAGTATAAAACAAGCCGTGTG	CAGCTGGCCACCCATTCTG		AGCCGTGTGCTTAATAAAGCTAGTA	CAGCTGGCCACCCATTCTG
Sequ01745SNP1	TGAGTTCAGCAGAGGTCAGTAAA	ACTGAGGGACCGTGTTCAG		ACAGTCAGACGCCCCCTCAGTG	CGGACCTTTACCCATCAGGCCG
Sequ01822SNP1	GCACCAAACAAAAGTGGACA	GCTTCTCCACATCAGCCTTC		GCTAAACACAGAGAGCGGTCAAATCG	GCTTCTCCACATCAGCCTTCATGTCT
Sequ01844SNP1	TGAGGGGAAGTGTGTGTGAG	TTTGAGGACTGGGAGTTTCG		CCCTCCTTCTCCTTGTCCGCCG	TTCTGGAGCGAGAGAGCGGCAT
Sequ01869SNP1	CCCTCATCACCACCTTCTGT	CCTCCTCCTCTCATCCCTTC		TGAGCAGAGTCTTCTACTCTCACCCTC	TCCCTGCTCTTTCCATCCCCCG
Sequ01888SNP1	TCGACACGACACAGTAGTTGC	CGCTGTCTGAAGTGTGGAAA		CGACACGACACAGTAGTTGCTCCC	ATCTCCTTCCTGGTCAGCGCCT
Sequ01964SNP1	ACCCGAAGAAGACGTTTGTG	TGTGCCCTTGGCTTTTATTA		TGAATGGTGGCAGCAGGTCGTG	AACTGCTGCTGGTGCAGTCAAC
Sequ01991SNP1	GAAAACCTCAAAGCGCAAAG	TGGCGCCATAAACTTCTACA		AGGCACAGCAGAAGGCAGGAGA	ACGTTGGATGAGGAGCAGGCTGA
Sequ02007SNP1	AGTCTCCAATGCAGCAGTCA	AAACAGCATCCGCCTACAAG		ACACGCAGTGCAAACGTGGGAT	ACAGCATCCGCCTACAAGCACA
Sequ02010SNP1	GCATCACACCAAGTAACTACTGTTAG	CCCGTGAGTACCCTGGAAAT		AGGCCTGCTCCCTGGAGTTTGT	TGCCACACAGGAAGTGCAGACT
Sequ02141SNP1	GCAAATGCGGATTTAAAACAT	TGCTGGAAGAGGGCTGTAGT		ACTTCTGAGGCTGGTGGCAGTGT	GCCTGGATGGTGGCAGTAGGGA
Sequ02164SNP1	TGACACCTCAGGAGACTACCG	CGATCAGACGTGAGAGCAGA		TCCTAACTGCCGCCACTCCTCA	GGCTTGGTAGGCTGGGAGGTCA
Sequ02181SNP1	GTGACAGAGCAGTGGAGCTG	CATGTACAGGTTTATTTTAGACACTGG		AAGCTGCCGCAGGTCAGTTTGG	CACCAGCAGGAACGCTGTGTTT
Sequ02185SNP1	AAGTCTGTCCCTGCACTCGT	TGGAGGTCATGGCTTATCCT		GGCATGTTTCACGCTGTTCGGC	GCTCTGAAAGGCTTGTTTCGCCC
Sequ02241SNP1	CAGCAGTGCATAAAAAGTTTCAA	GGTAACAGGCCCAGCAGACT		TGCAACACAGACCTGAGATCGCT	AAGCCACGTGGTGTTTGGAGGG
Sequ02307SNP1	AACGGATGAATTCAGTTCTTTTG	TTTTCCCCATCCCTCTATCA		GGGCGAATTGAAAGGTGCTCAGGT	CTCTGGTTGACCAGCAGGGGGT
Sequ02376SNP1	AATTTAAAGTGTTGCTGGTGGA	ACAGAGCATTATCAAACATGGA		TGCTGGTGGAGCGTCACTGTCT	GTGAACGCGTCACTGACACCGA
Sequ02382SNP1	ACTTTTGTTGTAAACCGCACA	TCTATACGCCAACATATCCGACT		TGTTGTAAACCGCACAGCAGGCA	ACGTTTCTGTGCAAAGAGGAAACCG
Sequ02391SNP1	GGATTCAAGGCAGTGCTTCT	AACAACTTAACTAAAGTCATTTCCATT		TGGCTACCTGCATCAGACGGTGA	TGTCTACTGACAAACAGTCCTCCAGC
Sequ02423SNP1	TGTGTGAGTGACGATGTGGA	CCATGGACATGGTGAATGAG		GGCGAAGCGTCTCTCTGTGCTG	GAGACTCACCGGGGAGGGCAG
Sequ02443SNP1	GCTGTGCACCACGTTACATA	CAACACTGACACCACCTTGG		ACATCAGTGTCCAGCTGGGTGAGAT	TCGTGTGATGCTTGCATGCCGT
Sequ02608SNP1	GCACGGCACTGACATCACTA	GGCTCTTACAGCGTAGATCAAAA		AGACACAGTCCTCTCCGCGGTT	TGGATCCACACTGGTCCCAGGC
Sequ02708SNP1	GTACGTGGGGCTGATGTCTT	GGACTTACGCCTGCGAAATA		TCACGTCACTGCACAGCGTTCAA	TAGAACAAGCCGCCCAGGGTGA
Sequ02728SNP1	GTACATAAAACATGGAAAATCATGAAA	TACAGCGCAGACATCCCTTT		TCCATTGCTGTAGGTGCGGCTG	AGCGCAGACATCCCTTTCACCG
Sequ02738SNP1	TCCATGTTGATGTACATTTCTAGG	CATGATGAATTTCCCCAACC		ACAGCAGGTGGACAGGCCAAGA	TGACGTCAGCGGTGATGCAAGG
Sequ02745SNP1	GCTTTGCAAGAGGAGAGGAA	TTCACAGTCGTTGCAGCATT		GTCCAGGGGCCAGAGGAGAACC	GGAGGTGTTCGCCGTTGCTCTC
Sequ02760SNP1	TTGAAGTGTGAGCCTGTGATG	TCCACTGTAAAAAGGCCACA		ACGTGTCCTGTGTCACCTCTGGG	AGTGTTCGTTCGTATCACGCGGC
Sequ02777SNP1	GAGGCTCTGGTGTGCCTTAG	CATGTTGACAGGTGGAGGTG		AGGCTCTGGTGTGCCTTAGGGG	GTGCCCGGGCTGTCACTGAATG
Sequ02797SNP1	CGACATTTGACTACCTCACAAA	CTGTAATTGATCATGGGGTAGC		GCTGGTGCAGCTGCTTCCACAT	GCAGAGGTGTGGCTGGTCAGGA
Sequ02834SNP1	TCTGTCTTGTCTGCCACAGG	GGAAATGCACCCCAGAATAA		GGGTAGCCACTGGGTATCGCAGA	GGGCCTCGAGAAACTGAAACACCT
Sequ02890SNP1	AACAGGCCAGTGTGTTGAGG	TTGGTGGGTATTATTTGATTTCAC		TGCGAGGTTTGACATGGGCCAC	CCTCACCGTGTTGGATGTGGACG
Sequ02929SNP1	GCAGACAGACGGGAATGTTT	TATCCACCCCCACTGAAAAG		ACATGTGAACGCTGCCTGTGGC	TGGTGGCGTCAGGTTTGCTGTT
Sequ02941SNP1	TTGCTCAGCAGTAAAAAGTACAGTG	CCTGCCTCTATTGTCGCTAAA		TTGAACACTGCTCCACCGTGCC	TGGATGCTCACAGCTGGGCTTG
Sequ03235SNP1	TTTTGGTACAGCAGGTGTTTTC	TTGATTTGCGTTACTGGTTCTC		TGGTTTGGTGAAGGGACAGGCT	ACTGGTTCTCCCACCCAGAGCA
Sequ03290SNP1	ATTTTGGTTGTGCGGTGATT	GCAAGGCCTCTGGAAATACA		CCACAAATGTGCTTTCCACCCTGCT	TCAACAGGCAGGTTTGGGGTGC
Sequ03312SNP1	TTCACAGATTCACAGACAATTGAA	GAGAAGGAGTCCAGCCTGTG		TCGCCGTTAGAGGAGAGGTGCC	AAGGAGTCCAGCCTGTGGGGAC
Sequ03369SNP1	TGTTTTACAGAGGAGCACATTG	GAAACATCGAGGGAGGAACA		ACTCGAGCGTAGACGCCAGGTT	CACGTCCTGGGGTTTGGGATGC
Sequ03370SNP1	GGCAGCAGGATTTGATGTTT	AACACGTACCTGGTGCACAT		AGCCAGAAAAACCGCACTGTCCT	CGGTTGATCTTCATGAGAAGCCGCA
Sequ03384SNP1	CAGACGGGGTGTAGTGTCCT	GCTGTCATGCTCACCTGTGT		TCCTCTCCTCAGCTGGGATTCGC	TGGTTTGTCCTCCCCATCCCCA
Sequ03443SNP1	CGGGATTTGAATGCATCTTG	TGACCAAGCTCAAACTTATTGG		TGTTTGTTAGCTGATTTCTTGCACGGG	ACAGAGTAGCCATTTCCACAGCCCA
Sequ03490SNP1	CAACATTTGTTCCTGGCTGA	TGTGGCTGTGTCACATTCCT		TGGTCAGACTACCGGGCTGCTC	AGCATCTCAGAGCCCTGTCCCG
Sequ03558SNP1	CGTAATGCTGATCTACGCTGA	AAAATTGCTTATCAAAAACACACG		GGCTTCATACAAACCTGACGGGTGG	TGTGCGTTTCCACTGAGGCCTTT
Sequ03570SNP1	CCTTCAGCAGATGAACGTGA	TCAGAAGTCAAAGCAACAAAGAA		GCAGATGAACGTGAAAACAAACTCTGC	GCCTCCAGTTATTTGACAGAGCCTCAT
Sequ03648SNP1	CTCTTCATGCATGGGTGTTG	AGCGGGTTTGAAAGTAAGCA		TCAGGAGGTGAGAGGATCAGTGGT	GCAGGAAGATTGAGCTGCACAGGC
Sequ03661SNP1	TTTCCACTGCCAACATCTTCT	TTGCAGACTGAAGACAAAGCA		ACTGCCAACATCTTCTATCAGT	AAGCTTGAAAGAGTCAAGTCTG
Sequ03720SNP1	TGTGATCCTGCTGCTGTCTC	TCTGGAGTGTTTATTAAAAAGGGAAT		TCCTGCTGCTGTCTCGTCACCT	CACCGGGTCGACAGCTACGGAT
Sequ03866SNP1	TCACAGGGAAGGAGGAGAGA	TCTTGTCTCCCATGGTGGTT		TCTGTCCCCCAGCCAACAGTCC	CTCCCATGGTGGTTGCCGTGTC
Sequ03932SNP1	CTGCTTCACTGGGTTGGAGT	TCCACATCCACCTTGACATC		GCAGCACCATCTAGTGGTAACCGT	ACGCTGTCATGCACAGGGAGGT
Sequ04107SNP1	GTCGGTGACCCTCTGACAAC	CCTGTGTTTGACCCAGAGTG		TGAGGTCACCCCGGAGTTGCAG	TCGTATCGCCAGGGCATTCACC
Sequ04195SNP1	GCAGCTTCAGCATCAGGTAA	GGGTTTCTGCTCAGGTGTGT		GCAGCTTCAGCATCAGGTAATGACACG	AGCTCTCTGATAGCAACTCACTGACG
Sequ04554SNP1	TTTGCGTATTAGGCCATGTTC	AGGGAAAAATTGATGGTGGA		CTCCATAAGACACACTGCGATGCAC	GGGCATCTTGCTTGTGCCCCA
Sequ04627EST3	GAGCGCTGGCTATTATCGGCGG	TCCCGTGGACTGCAGGGATCTG		CGCTGGCTATTATCGGCGGCTT	TCTGTCTGTACACCTCCCCCGC
Sequ04666SNP1	CAAATTTTGCTCAACTTTCCTACA	GGACACCAGTGTTGCCTTGT		ACCCAACCATCACCTCCTCTGCT	TGCTCAGACAGGGTCGCTCACA
Sequ04834SNP1	CGTCAAATTGGGAAACCAAA	ATGGCGATCCAGAGGAATCT		ACTTGATGGCCAAAGCTTGCATCTC	TCCAGAGGAATCTGCCTGGCACT
Sequ04914SNP1	TCTCAGAATTCACTCAGTCATTAACA	TTCGGTTCTTCGTCTCCATC		TCCTCGTATGGACAGGCACGCA	CGAGGTTTCCACCTGACGCTGC
Sequ05002SNP1	CGGGAATAAACTGGGACAGA	TCACCGTGACGGACAAATTA		AGGGAAGAGCCGCGGATGGAAA	ATGATGGAGGAACGAAGCCCCG
Sequ05005SNP1	ATGCATCAACTGTTGCAGGT	GACTTATTTCTGCCCGGTTG		TTGCTGCTCACTCTGGGGGTGT	CTGCCCGGTTGCACGTTGAGAT
Sequ05875SNP2	AAACAGTGGATATTCTTTGTAGCCC	GCAGTGTGGAAGGTCAAGAATCAAA		CCCAGAATAGAGACCCAGAAAGTA	GCAGTGTGGAAGGTCAAGAATCAAA
Sequ05897EST2	CGTCAGGAGATCAGGGTCCGCA	ATCCCCATTCCTCTGCCAGTGC		CGCAACCTCTTCAATGTTGTC	CCATTCCTCTGCCAGTGC
Sequ05938EST2	GGTGGCTCAGGAGATCTGGGTGT	AGATGTCATGCGCCTGCTTTTCG		TGGGTGTGTGAGAGTCAAACCATCA	TGTCATGCGCCTGCTTTTCGATCT
Sequ05946SNP2	ACCAGTGAATGAGGCTTGTGGTA	TCCCCTGATCTACTTTTATCTTCTCA		ACCAGTGAATGAGGCTTGTGGTA	ACTAAGTTTGGAGAAAATTTACAGCTTTTGT
Sequ05974SNP2	AACAGGGTGAGAGTTAACCATAAGCA	TCTTTGTTACTGTTGTTGTTCTATGTCA		AACAGGGTGAGAGTTAACCATAAGCA	TCATTAACACCTTCAAAGATTTTGCTGTT
Sequ05983SNP2	AACTTGTGCACAGTGTGTGTT	CACTGAGCCACACTGTTGCG		TCATGTAATGAAGGCTGTCACCC	CACTGAGCCACACTGTTGCG
Sequ06020EST2	GATCCAGGAACAGAGCCGCCAC	TCTGAACACAGCCTCCAGCTCCA		AGAGCCGCCACCTTTTTAGTATCACTC	CCAGCTCCATCTCTGCTTTAGTTCAGT
Sequ06023SNP2	ACTGTCACAGTTCAGAGGGAT	GACTCGAGTCACCAGGAAACCA		GGAGGTCAGGTGTCTTCTGTC	GACTCGAGTCACCAGGAAACCA
Sequ06038SNP2	TGGCTAGTTTACAGAAATCACTGC	GGTGCTGGTCCCAAAGATGC		CCAGTGATCAGTGAGTTCTTCAGC	GGTGCTGGTCCCAAAGATGC
Sequ06067EST2	GACCACAGGGGTGCGTGGAATG	TGCTTGGATGGTGCTCTTGGCG		TACTGAGGTGGTGGCTGCCCTC	TTGGATGGTGCTCTTGGCGCTG
Sequ06078EST2	TTCGGCTCCGGGGAAAACAACA	ACTTCCTGGCTTTGTGCGACCG		GCTACCGCCTGGACCACCATGA	ACTTCCTGGCTTTGTGCGACCG
Sequ06081EST2	GAGCCGCATCACAGCAGACAGG	CCACGTGTCTCTTCTGCCAGTGT		AGCCGCATCACAGCAGACAGGA	ACGTGTCTCTTCTGCCAGTGTCCA
Sequ06105EST2	TCGCGAGCTGGAGAAAGACATGC	TGGACGTTCGGGATGAGCTGGT		GGCTTGCACGTGCTTCAGGACA	TGGACGTTCGGGATGAGCTGGT
Sequ06106EST2	GGCCTCCAGGCTGGTCCGTTAT	GCCACACTCTGAGGAAGGGCCA		GTCCGTTATTCCAGCGTCCCCG	ACACTCTGAGGAAGGGCCAAGC
Sequ06109EST2	AAGCAGGCCATCCTCGAGAGCC	TTCCCGGTTTGTGCTGAGCGTC		CTCGAGAGCCCGGTCTCCACC	GTGCTGAGCGTCTGGGTGGTTG
Sequ06111SNP2	TGATGATGATCTTTAACTTCTGTTCCTTT	ACGACCTCATGGCATACTGCT		TTTCCTTTTCAGTGCCCATCATTG	ACGACCTCATGGCATACTGCT
Sequ06152EST2	CACAACTGGGGCCAAGGCTTCC	CACCATCAGCTGCACGGCCATT		GGGGGAGAATGAGAGGAGGCAAG	ACCATCAGCTGCACGGCCATTT
Sequ06181SNP2	AGACTGCACAACATTCCAGC	CCAGTTTGTGTTGCTTTAATTTCCTCCA		CTGTTAATGTGTTTTCAAAAAGGACAATGG	CCAGTTTGTGTTGCTTTAATTTCCTCCA
Sequ06191SNP2	CACAGTATTGTTTTAAAGAGATTAGTTCTGTTGTTTGA	ACAACGGAAGATGAATGAGAAGAAAA		CACAGTATTGTTTTAAAGAGATTAGTTCTGTTGTTTGA	GGTTTAACCAAGCAGAGTATACTGGAG
Sequ06210EST2	CAGCGCACTGTGAGGAAGGTGG	CATGAGCTCCTGGGTTGGGTGC		TGGCCTCTGCCAGCTTTGATGC	GCCCACGCCACACATTTGACCT
Sequ06215SNP2	GCAACAGTTACCTAATGCCAATACA	TGCAGCACCAATGCAGCAA		AAGTCCCACTCTTCACACCC	TGCAGCACCAATGCAGCAA
Sequ06222EST2	TTTTGCGTGGGGCCAACGACTT	CACAGCGCCTCCTCCTGGTACT		CGCTCGCTGCATGATGCTCTGT	AGCGCCTCCTCCTGGTACTACA
Sequ06243EST2	GGCGGAGACAAACAGGTGGAGC	GCTGCCTCAGACAGTGATGCGG		GTGTCCCGGGAGCTGTGGAGAA	TGCCTCAGACAGTGATGCGGGT
Sequ06257SNP2	GGACACGGTGCAGGGC	TGTATTGAAAGCCCTGGCC		GGACACGGTGCAGGGC	AGGCATCAGGACAGGAAGTG
Sequ06259EST2	TCCTGGAGTGGCAGCACAGCTT	TGATGAAGCGTTGGCGATGGCA		TGGAGTGGCAGCACAGCTTGAG	TTCCACGTCTGCTTGTGACGGC
Sequ06310EST2	AAGTGGTTGCTGCCTGTCTGCC	TGGTTAAGGGTGAGCGGGCCTT		TGGTCACTGGCTGGAAAGACCCA	GTTAAGGGTGAGCGGGCCTTCG
Sequ06315EST2	GCGACAGAAACTGCGTCGTCCT	TCAGGCCCCAGGTGGATGGG		GCGACAGAAACTGCGTCGTCCT	TGCATCAGTGCAGGAAGCTGGC
Sequ06375SNP2	ACAACCCTGATCACACTGGTCA	TACTTTTTGACTGCGGTTAGTGC		ACAACCCTGATCACACTGGTCA	CGCTGTTTAGATGCTGTTCTGG
Sequ06444EST2	CAGAGGAACCTGTCGGCCTGGA	GCAGAAGACGGGGATCCTCTCCC		AGGAACCTGTCGGCCTGGATCA	CCTCTCCCTCTTGACCTCGTCGT
Sequ06448EST2	GGCCCTCTACCTGTGGACCCTG	GCAAACAGCAAGAGGCTATCGACCA		TCTACCTGTGGACCCTGGTGGC	TGAAGTCTCTGTCGGGGAGCAC
Sequ06460SNP2	ACTCAGCCCAAAGGATCCTCAA	ACTTATTCTATCCTCACAGGGTTGT		ACTCAGCCCAAAGGATCCTCAA	CATATACGAGGCACACAGAAATTAAAGATTT
Sequ06472EST2	GCTTGGACGACCTAGAGAAGCACC	TGGAGACATCTGGGCCTTCCTCA		GGACGACCTAGAGAAGCACCTAAGAGA	CTTCCTCATGGAGCGCAGGGC
Sequ06483EST2	CTCCCATGCCCACCCCTTCCTT	ACACACCTCATCCCCACAAGCC		TGTCGTGTGCATCTGTTTCACCCA	ACACACCTCATCCCCACAAGCCT
Sequ06484SNP2	TTGCCTTTAGCTTTTCTCTACACTG	GCAGCATTGCAGGTGAGGA		CTCACACTGGAAAAGTTAAGAGGC	GCAGCATTGCAGGTGAGGA
Sequ06489EST2	TCATCCTGAACCACAGAGATGGCT	GGAGGCTCTCAGGCTGTCCCTC		GCCGGTCAGGTGACTCTGATGC	CAGGCTGTCCCTCACTTGCAGC
Sequ06491EST2	CCTGCCTCAGCCCAGGATGTCT	GGGCCTGACTTCCACCTCCACT		TCGGGAACATCTCCACCTCCCA	GGCCTGACTTCCACCTCCACTGA
Sequ06494EST2	AGCCAGGGAACAAGCAGGCTCT	ATTCCCCCAACGATCGCCATGC		AGCAGGCTCTGGAGCTGGAGAAA	GATCGCCATGCCAACCAAGCCG
Sequ06517EST2	TTGCAGTTACCTAGCAGGGTGTGAA	TCAGAGGTAAGGGTTCCACAGAGGT		GCAGTTACCTAGCAGGGTGTGAATAGT	TGTCTATCCATCCGCACTACACTAGCA
Sequ06517SNP2	TGCGGATGGATAGACAGAAATTCACA	TCCATAAACATAAAAATCAGAGGTAAGGG		TGCGGATGGATAGACAGAAATTCACA	AAGGGTTCCACAGAGGTTCG
Sequ06529EST2	CCCTGCTCTCCAGCCTTCCTGT	TGCTCCCCTTGGTCCACAGCTT		TGCGGACATCCACAGCTGATCT	GCTCCCCTTGGTCCACAGCTTA
Sequ06599SNP2	GTGCCAGGGTCCAATTCAA	CGCTGGAGTTCGCTCCAC		CCCTTGTTTGCTCTGTGTACAAAA	CGCTGGAGTTCGCTCCAC
Sequ06616EST2	CCTGATGCGGATGCTGCAGGTG	TGCCTTCAGACAGGAAGCCTGC		GATGCGGATGCTGCAGGTGAGA	GCAGTGTCATGGAGCACCACCC
Sequ06687SNP2	ACGTTGATGAGCCAAGTGACCA	TCATCCTATTAAATGTCTTAATTATGCCACA		ACGTTGATGAGCCAAGTGACCA	TGCCACATTCAGTGTTATTCTCTACAT
Sequ06696SNP2	TGCCTTGTTTACTACAAAACTTCCC	TCATGCCATAAGTTGTTGTTGTTGTTGT		ACTTCCCAGAATGGAAATAAAGTGTAAAAC	TCATGCCATAAGTTGTTGTTGTTGTTGT
Sequ06704EST2	GTGTGACAAGGTCCCGTCGCTG	CCCATGAAGCCGCTCAGGCAAA		GCTGCCCGTCATCACCTTCACC	AGGACGTACTGCTCTCCGGTCA
Sequ06738EST2	ATGGTGCCAAGACCTGTGTGCG	CGAGACGTCCTGTCGCTGATCC		GCGCAGTGCTACTCCTCTTCCC	GAGACGTCCTGTCGCTGATCCTT
Sequ06759SNP2	TGCACTGAAACCCTGCCTCA	GTGGTGATTGTTCCCTAAGGC		TGCACTGAAACCCTGCCTCA	CTAGTAAGACTGAGTCCGGTCAATT
Sequ06770SNP2	TCTGAATGATGTCATGATTAAGTTAAATAGCA	AGCCAATACTTTGTCTCTGTATTCATAACTCA		CACAAAAAACGTATAAAGTTGTAGATTTACTTTAAA	AGCCAATACTTTGTCTCTGTATTCATAACTCA
Sequ06777EST2	GGTGATCCACACGCAGCAGACC	GCTCCGCACCAGGTTCTCCTTG		CCAACCCCATTTTTGAGCTTTTGCCA	CCGCACCAGGTTCTCCTTGAACA
Sequ06799SNP2	CAACAATGAGCCATAAACATCAACG	AGTGACTGGAGCTGAACGCA		TCAGATCCAAACTGATCTGACTCAC	AGTGACTGGAGCTGAACGCA
Sequ06811SNP2	GCAGGGCAACATTAGAAAACGTATGA	CCCTTATATTTGATGAGAGTCAGTGC		GCAGGGCAACATTAGAAAACGTATGA	AGTGCTTCACAAGCAATGAATAAAACT
Sequ06823EST2	GTCCGAGCAGGACCAGGAGGAG	CGTGAATGCAGAGCGTGGTGGT		TCTACGCCAAGGATCGCACCGA	TGTGGCAGAGGATAGCGCAGGT
Sequ06852SNP2	CTGACCTTGTAATTCCAAACTCAGT	TGGCTCCAAGTATTGTTTTCCCTGA		CAAACTCAGTTTTTTACCAGTAGATGCA	TGGCTCCAAGTATTGTTTTCCCTGA
Sequ06859EST2	GGGTGCGCTCACTTCCACCTTC	CTGAGGATGGGGGTTGACCGGG		GCGCTCACTTCCACCTTCGTCC	GGGTCCAGGGGTCCGTAGATCA
Sequ06880SNP2	CTCTCCGACAGAGACGCGA	GGTCTGTAACATGGGACAGTCT		CTCTCCGACAGAGACGCGA	GATGACACACTGGTGTAAAGCG
Sequ06881EST2	ACGACGGCCTGGTGATGACTGA	GGAAGAGGGCCTCGTGCTCGTA		CACCAAGCACGGCCTGGTCAAG	CCTCGTGCTCGTAGGGGTCGAA
Sequ06882EST2	CAAGTACCAGGCAGCACCCAGC	GCCGGCAGATGTCTCAGTGCAG		AAGTACCAGGCAGCACCCAGCG	GATGTCTCAGTGCAGGTGGGCG
Sequ06907SNP2	CCATTTTCAGTGTTGAAATAATTGGCA	AGTACAAAATTACAAACTCTACTTCTTGTAATCTTTCTTG		CTTTATTTTACAGGTTTGTAATTTCCTAATAATCTA	AGTACAAAATTACAAACTCTACTTCTTGTAATCTTTCTTG
Sequ06943EST2	TGTATGGGGCAGCGCTCCTTTG	ACGAGTTTGGCAGCGGCTATGG		GTATGGGGCAGCGCTCCTTTGA	CGGCTATGGCCAGCATTCGTCT
Sequ06953EST2	GATGCCGCCATTGAGGCCATGA	AGCTGAGCCGTGTCGTTCTCCT		TGCCGCCATTGAGGCCATGA	TACGACACCGTGATGGGCCTGT
Sequ06979EST2	TCCTGCAGTCTGCCCTGGTCTC	CCGAGCTGGTCCTCCACTCGAA		CTGCAGTCTGCCCTGGTCTCCA	ACCAGGTTCCCAGAAGGTTGACCA
Sequ06980EST2	TGGAGATGGCGGTGAAGCAGGA	TCCAAGTTGTCGTCCGGGAGCA		GAAGCAGGAGGAACAGCAGCCG	CCAAGTTGTCGTCCGGGAGCAG
Sequ06997EST2	GCCTCCAGCTTCTCCTGAGCCT	GCGCTGGAAAGCCCTGATGGAG		TGCGGTCCACCATTTCGTACTGC	CGCTGGAAAGCCCTGATGGAGA
Sequ07002EST2	TCGACTCAGAGGGAAACCGCGT	GCAGGCCACTGTCCATCACACC		CAGAGGGAAACCGCGTGTGTGG	AAGCGTACATGGAGCCCGAGCC
Sequ07015EST2	GGGAGGCAGGATGTCCACCAGT	TGTACTGAGCTCCCAGGTCGGC		GGGAGGCAGGATGTCCACCAGT	CCAGGTCGGCAGAGTGAGACGA
Sequ07057SNP2	TCAAAACAAAAATATCAAAAAGTAAACAGTTTACAAAATC	GAGCAGGATTGCCAGAAGC		TCAAAACAAAAATATCAAAAAGTAAACAGTTTACAAAATC	CTGTCACATACATTTTGAAGTGAGGG
Sequ07071EST2	ACTCAGGTATCGGTGCGTCCCC	GCCCCGACATCATGGAGAAGACG		GCGCTTCATCCCCTCAGCCTTC	CCCCGACATCATGGAGAAGACGC
Sequ07074SNP2	AGATCCTGACAGAAGCTACACTT	TGCTTTGGAAAACTTGCTGCGT		CATGCCCATGGTTTGTGTCC	TGCTTTGGAAAACTTGCTGCGT
Sequ07106EST2	ACGGAGGCATCATCACGACCAGT	ACGGGACCATATCCTGCCCTGG		GTGGGCAGCCGATTCCAAAGCG	CGGGACCATATCCTGCCCTGGT
Sequ07110EST2	TGTTCGCCCTGGCGGAGGAATA	CTTGAGCGAGGCGAAGAGGCTG		TTCGCCCTGGCGGAGGAATACG	GAGGCGAAGAGGCTGGAGCTTT
Sequ07114SNP2	TACAAAATACTAAATCACTGCTGCCT	AGAGCCATCACCACGGACA		CTGCCTTCATCTAATTGTCACTGAA	AGAGCCATCACCACGGACA
Sequ07141EST2	CTCGTGGAGGCGACAACCCAAC	GCCCATGCCGCCTGGAAATGTA		CGTGGAGGCGACAACCCAACAG	CATGCCGCCTGGAAATGTACCAC
Sequ07142EST2	AAGGTGGACTGGAACGCCTGGA	CCATCTCTGGCTCAGAGCGATGC		AGGTGGACTGGAACGCCTGGAT	CGTCTGCCAGCGTGGTGTCAT
Sequ07148EST2	GGTGACACGGTACAAGCCAGCC	ACATCAGGCACGGGAGTTTCGC		ACGGTACAAGCCAGCCTACCTCC	GGCACGGGAGTTTCGCTCCTCT
Sequ07149EST2	CACCTTGCTGGAAACGGGCCAT	GCCGGTCAGTTTGAGGCCCATC		TGCTGGAAACGGGCCATGACATC	GGCCCATCATCACCATACGAGCG
Sequ07153SNP2	GAGACATTAACTGTTACTGTTATAGACTTTATTACCGT	CACGCACCGTTCGCAG		GAGACATTAACTGTTACTGTTATAGACTTTATTACCGT	AGGCAGCAACCGTCTGG
Sequ07190EST2	TGGCTGTCTTCAGGTTTGCCGC	GATGGCCCACCAGTGACGAAGC		TTTGCCGCTCTCATCTTGGCGT	GCCCACCAGTGACGAAGCTTACA
Sequ07210EST2	ACATGGCCACAGGCCTCACTCA	TCTTGCGGGGTGCAGCTCATTG		GACAGCACAGCTCATCTGGGGC	TTGCGGGGTGCAGCTCATTGAA
Sequ07264SNP2	CTACCATCTCCCTCTGTGGAA	ACCAGAGGGCATGGATGACA		AGGTGGGCACCCGAAC	ACCAGAGGGCATGGATGACA
Sequ07286SNP2	TTAGAGAATGCTGAATAAACAATATCCCA	TGGATCTACTTCTTGTTTTGGGGCT		CCCTCATTTTTACAGCTGACCC	TGGATCTACTTCTTGTTTTGGGGCT
Sequ07309EST2	ACCAGCGTTGAAAGGCAGAGCA	TGTGTGCTGCTAGTGTCGATCCAGT		AGAGCAGGTCTCACTCATTTC	CTGCTAGTGTCGATCCAGTTA
Sequ07328SNP2	GCTGCTGATGAACAGTTAGGTCAAC	AAGCTGTAAACAGATAATTTAGGCCA		GCTGCTGATGAACAGTTAGGTCAAC	CCAATTTTTCCACTGTGACCACG
Sequ07340EST2	CCAGCTGGTTGAAGTCGGCCTG	TGACAGACCCGGTCAGGTGCAA		GCTGGTTGAAGTCGGCCTGAGC	AGATCCGGGCACTGAGAGAGGC
Sequ07341SNP2	GATAAATGTCATTGAAAATGTGCCCT	GCAAGAGAAAAGTTTTCATTGTCTACTGAAGA		GCCCTTTCATTTTTTAAAATCTAATTTGGGATA	GCAAGAGAAAAGTTTTCATTGTCTACTGAAGA
Sequ07345EST2	GGCAGGAAGTGGAGTGCGTGTC	AGGTTGCTCAGGAGACCTGCGA		AGTCGACTGCGACCAGAGAGGC	TTGCTCAGGAGACCTGCGATGC
Sequ07358SNP2	TGACCTATTTCTGTGCAAAAAGACA	GCACCTCGGGCAGTTTCTTT		GAATATTCCCTGAAGATGAACATGAATCC	GCACCTCGGGCAGTTTCTTT
Sequ07368EST2	AGAAGCTGAGGCGAGGCAGACA	GAGCCTGATTCAGAGCGCAGCC		GCGAGGCAGACACAGAGAACGC	CCTGATTCAGAGCGCAGCCACC
Sequ07377EST2	ACCCTTGGTGCTGAGTTCTGGG	CTCGGCCATTGGCAGCAGGTTG		CCCTTGGTGCTGAGTTCTGGGACTT	TTGGCAGCAGGTTGGCACAGAG
Sequ07395EST2	AGAAACCGTGTAATTTGGCGCTGT	TGCCATTCAAACTCTCGCATAGACAT		AAAGTCAAAGGGGCTTTGGGAGGA	CCCTCAGTGCTTCAAATGGACACACA
Sequ07400EST2	CAGGTTGGCAATCCACAAAAACAAGGA	TCTGCGTCATCACTAAGGAGGGCA		AGCCTCACATAAGAGGCCACCTGA	ACATTCACACTGTTGGTTTGGCCC
Sequ07400SNP2	AGCCTCACATAAGAGGCCACC	TGGCCCTTTTACATCAAGTTTCTT		AGCCTCACATAAGAGGCCACC	ACAGGAGTTTTGATCCAGAGGTTG
Sequ07451EST2	ATGATGCGTTGCGTCTTGGGCA	GCCCGACACCATTACACCAAACTCC		ATGCGTTGCGTCTTGGGCACAT	CCCGACACCATTACACCAAACTCCT
Sequ07494SNP2	GCACGCTTCTGATGTGCTGTTTAA	CCGCTTTGTTCTTTCTAATTAAAACCCATGT		ATGTTTCTACATTGTTCTTTTAGCCATGAA	CCGCTTTGTTCTTTCTAATTAAAACCCATGT
Sequ07802SNP2	CTGATGCTATTTGATGGAGTCCTAA	ACCTCCACGTGATCATTAGTCAGC		ACATTACAACTTGTGCAAAAGGTCC	ACCTCCACGTGATCATTAGTCAGC
Sequ07879SNP2	CGCCTGAATCCTGCACAT	TCAGCTACAGGTGTGCTGTGT		ATAGCTTTTGCATGCTCAAATGTCTTA	TCAGCTACAGGTGTGCTGTGT
Sequ07939EST2	CTCCATGGCGTTCCCCGACAAC	AGGTAGGGAGCGCTTTCGTCGT		CGACAACCAGAGGCCCAACCTG	TAATGGGTGAGGGGCACGGTGT
Sequ07985EST2	TGTGGAACGAGCGTCTGGGCTA	TCCTTGCTGAGCTTTGGCAGGC		GTGGAACGAGCGTCTGGGCTAC	TGAGCTTTGGCAGGCGTACGTG
Sequ08061SNP2	CGACCGTTACACCATCAACAAC	CGGCTGCACGGACTCATT		GACATCATGATGATCAAACTGGCC	CGGCTGCACGGACTCATT
Sequ08137EST2	CACGTGATCCAGGCGGTCATGG	CCTGGCCGGATGGAACAAACCC		GTGATCCAGGCGGTCATGGGC	TACTGCAACATGCGGCAGGGTC
Sequ08208EST2	GTTTGACGTGGGTGGCCAGAGG	GTCGTAGGCGCTCAAAGCAGCA		GTGGGTGGCCAGAGGTCAGAGA	GTCGTAGGCGCTCAAAGCAGCA
Sequ08248EST2	ACCAATGGCTGGGGAAAACAAACCA	CCCTCCACACTGGGCTCCAGAA		GCACGATGCAAGAGAAGAAGCTCTG	TCCACACTGGGCTCCAGAAGACA
Sequ08425SNP2	CATGTAGAAGGTAAATCTCTTGCACA	AGCAGTTGAAAATAAATCACCTGTCAGC		TGGTCAGTACTTGGAAAGGAAACTTAA	AGCAGTTGAAAATAAATCACCTGTCAGC
Sequ08460EST2	TCTGCAGAGGACAAGCAGCCGT	ATCCACTTTGCCCTTCGTGCGG		GCAGAGGACAAGCAGCCGTATGAG	GCCCTTCGTGCGGTAAGCAACA
Sequ08562EST2	CGCTAAGGCTGGCATCACCACC	TCCTCCCCCTTTGTGTCGTCCC		TCACCACCACGCTGAACTCCCG	TCCCCCTTTGTGTCGTCCCAGC
Sequ08564EST2	TGACATGGAGGAGGAGGACGCC	ATCGTGGGGCCGGATGTAGTCC		GACATGGAGGAGGAGGACGCCA	GCTGCCAGAGCCCAGGTCATTG
Sequ08572EST2	ATTGACGCTCGGGTTGACGACG	CCAGCTGCAGGAGGGTAAGGGT		TGGACTGGCTGCGTGGAGATGA	AGCTGCAGGAGGGTAAGGGTCT
Sequ08578SNP2	CTCCATATGCTGCATAGAAGACA	TGCAGAGGGTCTTATGCACCA		CAGTTATAACAGCTTGCAGTACTAATCTG	TGCAGAGGGTCTTATGCACCA
Sequ08595SNP2	AAATTCACGGTAAGGTAACATGATTTGTGG	GTCCATGTGAAATGTTCAGTCCT		AAATTCACGGTAAGGTAACATGATTTGTGG	CTGGGTCTTTGTTGCTTTGAGT
Sequ08700SNP2	TGCCGCTGGAGAATATCCTAA	AGCCATGAGGCATCCTGATTCT		GTAAAGCTGCTGATAATGCGGTTAC	AGCCATGAGGCATCCTGATTCT
Sequ08730EST2	TATGGGAAGGGGGCTCACTCCT	TTGCTGCATGGCCCTCAGGTTG		TCAAGGCATGCACTGGCACAGA	TGGCCCTCAGGTTGGGAGACAC
Sequ08950SNP2	GGGAGCAGTTTTGCAATTCTATCATTGT	AGAGATTCTCCCTCTGACAGTTTC		GGGAGCAGTTTTGCAATTCTATCATTGT	TTTCTGACCCTAGGCTGCTTTT
Sequ09034SNP2	TGATCACAGAAGCTAAAGCACATATCTTACA	AATCGTCAGTATCTTCATTGTCATCATC		TGATCACAGAAGCTAAAGCACATATCTTACA	TCGTCAGTATCTTCATTGTCATCATCAT
Sequ09113EST2	GAAAATGGACCCGGTGGAGGCG	GTACCGGTGATGCAGCTGAGCG		AAAATGGACCCGGTGGAGGCGG	CCATCACGCTGCCGTCGATCTC
Sequ09151SNP2	ACAGTGAAGCCCGGCGA	TGCGGTCCATGTAATAGTTTGC		ACAGTGAAGCCCGGCGA	CCTTTTCTCGGAAGGTCCACTG
Sequ09198SNP2	CCCGGAGCAGATCAAGGAGA	GTACTTCCTCAGGTAGTAGAGCG		CCCGGAGCAGATCAAGGAGA	CCTCCAGCTCTCGGGC
Sequ09223EST2	TATCAGCCTGGCAGCACTGGGT	TAGCCTCAGGCACCACAGCCTT		ACCGCATTGCATTCTGGGACGA	GCCTCAGGCACCACAGCCTTCT
Sequ09293SNP2	CAGTAATGACTGTCCTGAGATGC	GGCCACCCAACAACCGC		CAAAACTACTTCAGCCGCTGTAAC	GGCCACCCAACAACCGC
Sequ09322SNP2	GTCGCGGCATGATGGCT	GCCACGTCACATTTAGACATAACA		GTCGCGGCATGATGGCT	TCTTCTTCAGCTTATTAGTGCGATCG
Sequ09323EST2	GCGATGAGCAGATGAAGGCGGG	ATGATCTGCCGGGGTCTTCCGT		GAGCAGATGAAGGCGGGCAAAA	GCCGGGGTCTTCCGTAGCTCAT
Sequ09323SNP2	TGCTTCCCCTTTCATCGTAAAAC	TCGGGGCAAGTGTCAAGACT		CCTTCTCTGCTTTAGAAATGATTTACTTTCC	TCGGGGCAAGTGTCAAGACT
Sequ09495EST2	GGTTCCAAGGCTCCTCAAGCTGC	TGACTGCATTTTCACTGCCCTCCT		GGCTCCTCAAGCTGCAGGAAAGA	ATCACCTCGGCCATGATAAAGCCT
Sequ09509EST2	GGGGACCAGGTGAAGAAGCTGG	GGGCCCTCTCGTCTTCCTCTGA		GCTGGATGTCCTGTCCAACGACC	GGCCCTCTCGTCTTCCTCTGACA
Sequ09514EST2	TCAACACGTGTCACGACGCTGG	TGGACCACAGATTTGGCATAAACAGGA		TCAACACGTGTCACGACGCTGG	GCGATGGGTCTCAGTTTGATCGCC
Sequ09539EST2	AGCTGGAGGAAGAGGCACTGCT	AGCAAGGCAACAGTCCCCAGAG		GCACTGCTGAAGAAGATGAGCAGCA	GGCAACAGTCCCCAGAGGAGTATCA
Sequ09539SNP2	AACACCATATATTGTGCTTAGTGGGAGT	CCACTCTTCTCCATTCACTCATTT		AACACCATATATTGTGCTTAGTGGGAGT	AGTGATGGTGTTTGCATTCATACTTTTT
Sequ09683EST2	TGACTCAGGCTCTCTGCCGTGG	TGAGCGGACGTTGTACTGGATGGT		GACTCAGGCTCTCTGCCGTGG	GAGCGGACGTTGTACTGGATGGT
Sequ09813EST2	ACAGTGGAGATGTGCGGAGCCT	CTGATCACCGCCGCTTTGGTGT		GATTCTGCGACGGCCTCGGTTT	GATCACCGCCGCTTTGGTGTTG
Sequ09916EST2	GGCGCCAACAGCATTTTCCTGC	GGAAGTGGGCCACCAAGGCATC		AGAAATACGCCCTGCCTTTCCGT	GAAGTGGGCCACCAAGGCATCT
Sequ10028SNP2	GGGCTTGGTCAATAAGTTGTCTT	AAACCGTGTGCTCAAATGCCA		AGGTGGCACTTTACAACGTAGAA	AAACCGTGTGCTCAAATGCCA
Sequ10037EST2	ACCCCTACAAGTGGCTCCCAGT	GGAGCCTCCATACGCTTCTTGCC		TGGCTCCCAGTGTACGATGCTGA	AGCCTCCATACGCTTCTTGCCT
Sequ10077EST2	ACTGCTCCAGGCCCTCATTGGT	CCCAGCAAAGGCCAGCTGTGAG		TGCTCCAGGCCCTCATTGGTCT	AGCCTGGTGTGTCCTCAATGTCG
Sequ10100SNP2	TCTTCTTTATTTCCTGTGTGATGGC	GCTCTGAAACTGACTTGCTTTGGC		GGCTGAAGTGGCATAATGACAGA	GCTCTGAAACTGACTTGCTTTGGC
Sequ10260EST2	TGGGAGGCTTCGTTCTCGGAGG	TCTCAGGGGGTCTTTGGGGTCG		TCTCGGAGGAGCCTTCGGTGTC	TCTCAGGGGGTCTTTGGGGTCG
Sequ10270EST2	TCCGCACCATGTTGTACACGCC	TCTGCCAGGTGTGTGAGTGCCT		ATCCGTGCACAGACTGAGGGGA	TGTGTGAGTGCCTCCTCGCTGA
Sequ10296EST2	TATGCGTCGGACATGCAGGGGA	CGGCTTCGCTGGCAACAATCCT		ACATGCAGGGGAAACGTACGCC	TCCTCTGTCCGGACCCAACGAT
Sequ10379EST2	ACTGGGTGGTCTTCAGCACCGT	CCCAGAGGCTTGTCGCTTCTGC		TGGGTGGTCTTCAGCACCGTCA	TCTCCATGGCATCCCGGTGGTT
Sequ10451EST2	TGACATCACTCCTTCGGGCCGT	GTATGCCATCAGAGACCGCCGC		TCGGGCCGTTGCTGTGATGACG	CCATCAGAGACCGCCGCCAAG
Sequ10451SNP2	TGGCATACAGGATGGCGT	CAGCTGCAGAGCTGGAGGA		GCTTGGTCGAAGGCGTCA	CAGCTGCAGAGCTGGAGGA
Sequ10504EST2	AGGTCCTTCACCTCCAGCTCCC	GAGGCTCATCGAAAGCGCCCAG		CCAGCTCCCTCAGTCTGGCAGT	TCGAAAGCGCCCAGGACAATGG
Sequ10559EST2	AGCACGATGGAGGTCAGTGCAA	GTGAACCGCATGCACGAGTCCC		GGAGGTCAGTGCAAAGAATCTGTGGT	CGCATGCACGAGTCCCTCCATC
Sequ10660EST2	GAAGGCCCGGTCTGAGCTCTCT	TGTCTCAAGGTGTGAAGCGTCAAAGA		GCCCGGTCTGAGCTCTCTGCAA	TGTTTGAAGTCCTACAGCCAAACCTCA
Sequ10660SNP2	TGGCTGTAGGACTTCAAACAAATGAGA	TGTCTCAAGGTGTGAAGCGT		TGGCTGTAGGACTTCAAACAAATGAGA	CAAAGAGAAACAAAACCCTGCTCT
Sequ10762EST2	TCCCTCCATGGCAACAGACGGT	CGGTCTGCAGGAAGACCCACGA		TGGCAACAGACGGTTTCCCATCG	TGCAGGAAGACCCACGATCAACC
Sequ10772EST2	GGGCGACATGGAGTCAAACGGG	ATGGGGCCGGTGTGGTAGTTGA		GCGACATGGAGTCAAACGGGAAGT	CGGTGTGGTAGTTGACGCGGG
Sequ10812SNP2	CCAATGCTGCCATCAGGTACAA	ACAGCTTTTGGTAGCAAATGTATGT		CCAATGCTGCCATCAGGTACAA	CCTTGCTACTTTATAAAGCCTCTCTGAAT
Sequ10833SNP2	AGAGCACATGCTTGGGTCCAT	AGTTCTCAGTCTGCACGGG		AGAGCACATGCTTGGGTCCAT	GGGAGAACCTGAGCAGTCAT
Sequ10925EST2	TGCCCCCGACCCTTTGAGGTAG	GGATGTGAGCAGCACCAGCCAG		CCCCCGACCCTTTGAGGTAGACT	GATGTGAGCAGCACCAGCCAGG
Sequ11009EST3	ACCGCCGCGAATGCAAAGAAGA	CAGCTGTGCGGTCTACGCTTCC		CGCCGCGAATGCAAAGAAGAAGA	GCTGTGCGGTCTACGCTTCCTT
Sequ11010EST3	AGACGCACTACCTGGACGAGCA	CGGCCAAGCCATTCTGAGGAGC		CAGACTGGGTGACCAACCTGCG	CGGCCAAGCCATTCTGAGGAGC
Sequ11024EST3	ACCCAACAGCAGGGGTGTCCTT	TCTTCGGCCACTCCTCAGGTCG		CCAACAGCAGGGGTGTCCTTCG	GCCACTCCTCAGGTCGTGGGTA
Sequ11076EST3	AGAACGAGCGACTGCGTTTGGG	GCCGTTCCCCTCAGAAACCTGC		GACTGCGTTTGGGCGAGCTGAG	CCTGCTCTAGAGGAACTCCAGCCA
Sequ11081EST3	GAGGACAAGGCCGCCAAGCATT	GCCACACCAGAGTGGATGGCAC		GGACAAGGCCGCCAAGCATTTG	CAGAGGCCACGGTCAGAGGTCA
Sequ11087EST3	CAGGCCCAGATGAAGCCTCCCT	AGGCATCTGGTACGAGCACCGT		TCCCTCGGACTTCATGGCCTGG	GGCATCTGGTACGAGCACCGTC
Sequ11088EST3	CCAGCCGAGATCTTCCGGGTCA	TTCCAGCTCCCTGCGGAAGTCA		GCAACCTACCCAGGATGCCCCT	TCCAGCTCCCTGCGGAAGTCAC
Sequ11139EST3	AGCTGGGCTCCTGAAGGACCTG	AGATGCCGCTGGGTGTCCATCT		ACCCTGGATTTCGTGGTACGGACA	ATGCCGCTGGGTGTCCATCTTG
Sequ11146EST3	GAACCAGCACTTGGTCAGCCCC	TCAGCCGGGCTTGGTGGTCATA		TCAGCCCCGAGGCTCTGGATTT	GGGCTTGGTGGTCATAGCGCAG
Sequ11147EST3	AACGCCGCTGACCAACCTGATG	CTCGACGTAGCTTCCCAGGGCT		CGCCGCTGACCAACCTGATGAA	CCAGGGCTTCACGCACCTTCTC
Sequ11170EST3	GGGACCTGGTGGACAGCTCCTT	CTGGCACTGGCTTCTTCCGGTG		TTTGCAAACTCCGACGAGGCGT	CCGGTGTTTGCGTTCATCGTCC
Sequ11176SNP3	GGACATGTCACGCTGAACT	TGTGCTAGCATCTGGTAAGGCT		TCGTAGCAAATTGTTCCACAGTATGA	TGTGCTAGCATCTGGTAAGGCT
Sequ11252EST3	CCCTGCAGGCTGGTTGGTTCAG	ATGAAAGCCTCATGCCTTTGGGC		TGCAGGCTGGTTGGTTCAGTTCA	TGGGCCAAAGGTTAAAGGAGAACAGAG
Sequ11253SNP2	CATGTGTTCGCAGATGCTGT	ACATACTCTGTTTGTATGAATTATTTCTGCTCCT		CGCAGATGCTGTTGAATTACCG	ACATACTCTGTTTGTATGAATTATTTCTGCTCCT
Sequ11258SNP2	CATTCAAGAAAACAAGATAATGTACATGGGGA	GAAATGCCGGCGCTGT		CATTCAAGAAAACAAGATAATGTACATGGGGA	TCGCACTTGGCAGAGCC
Sequ11268EST3	AAGGCCCGAACAGGTCCACCAT	GCAGCGACTGGGCTCTGAGGTA		ACATGTGGAAAGGAGACGGTTGTGA	CAGCGACTGGGCTCTGAGGT
Sequ11296EST3	GGAGCCCAAGGAGGAGACCCTG	CATGACGGGCACCTCTGGCTTG		ACCCTGCCCACCACACCCAT	CTGGCTTGGCCCCCTTCTGC
Sequ11320EST3	AGCCAGGAGATCGCAGAGCTGA	GTGCTCCTTGTGGTCTCCGTCC		CAGGAGATCGCAGAGCTGAAAGACA	TGTGGTCTCCGTCCTCCTCCA
Sequ11351EST3	GCCAAGGTTGGTGACTCGTCGG	ACCATCTCCAGGCTCTGCTCGG		ACTATGGCGTTCGGTGGCCG	CAGGCTCTGCTCGGCGTCAA
Sequ11369EST3	TGGAGCCTGCAGAGCCTGACAT	CAGCAGGCGGTAATCCTCGCAG		GCCTGCAGAGCCTGACATCAACG	TCTCCTTGCAGGAAGACGGCCA
Sequ11401EST3	AATCCTCACGCCATCCCGTCCA	TGTCGCGTCACCGATCTCACCT		CCTCACGCCATCCCGTCCAG	GCAGACACCTTCCCCTGCAGAC
Sequ11505SNP3	TCCTGAAGGATCAGACAATGACTA	GAGTTTTGCCATCACAGACGCA		AGAGACTTATTCCTTCAAGCTGGATC	GAGTTTTGCCATCACAGACGCA
Sequ11639EST2	AGGTGCTGGAGGTGGCCAAAGA	CGCTCTCACTCAGACCCAGGCT		GTGCTGGAGGTGGCCAAAGAGT	AGGCTCTTCAGCTCCTCTGCGT
Sequ11639SNP2	AGCTGAAGAGCCTGGGTCTG	GCAAACTTTTTGCCTCCATCTG		AGCTGAAGAGCCTGGGTCTG	TGCCAGAATTCCCACATTAACTTCT
Sequ11670SNP3	CACTATGCTCTATCTGTTTGCTGA	CAGCCGCTCCAACAGAACC		AGGCAAACACAGAGGCCATA	CAGCCGCTCCAACAGAACC
Sequ11980SNP3	AAGTCACTGCCATTTATTAGAAAAAGTGCAA	AGCAACATTATTGGAGGTAAACACC		AAGTCACTGCCATTTATTAGAAAAAGTGCAA	CGATTCAAGTTTCACAAGGGTGAT
Sequ12149SNP3	ACGCTAATTAAATGATGATGACCCTGATCAT	CCAGACACAGTTCATTCACAAATTC		ACGCTAATTAAATGATGATGACCCTGATCAT	ATTCTCACACTGGATAACTATCACTGG
Sequ12305SNP3	ACAGGATGTTTCTCGGCAGCA	CTGGGATTCGCATATACATGGG		ACAGGATGTTTCTCGGCAGCA	GGAGGACAAACCAGCATGGAG
Sequ12349SNP3	GCTACTTGTCCATATGGCTACAAAA	AGCCCCACAGTTATTCAGGCT		GCACTTTGTATCATAAGGTTTAAGCTACATTAATA	AGCCCCACAGTTATTCAGGCT
Sequ12494SNP3	TGCATTTTAGCTTATCTGTTCTCCAA	CCTGCCGCACAATGAAACACA		CAACAATACGATACAATACACTTGGAAAGTA	CCTGCCGCACAATGAAACACA
Sequ12653SNP3	GTCAACCAGGGCCAACTC	TGCACAACAGCAGCAGCC		ACATGAATGTCGCTTGTCACAATTC	TGCACAACAGCAGCAGCC
Sequ13256SNP3	TGCGGATGGATAGACAGAAATTCACA	TCCATAAACATAAAAATCAGAGGTAAGGG		TGCGGATGGATAGACAGAAATTCACA	AAGGGTTCCACAGAGGTTCG
Sequ13415EST2	CTGCAGTCGCCTGTGCCAATGT	ACATGCCGTAGTTTCCTGCGCC		GTCGCCTGTGCCAATGTACCCA	CGCCGTACGAGCCTCCAATGAT
Sequ13465SNP3	GGAGGGCCAAGACCGCA	CGTCCACATTCTTCAGGAAGC		GGAGGGCCAAGACCGCA	CCCTTTAAACTCGCATGTCTCCAT
Sequ13476SNP3	CGTCCACAGAGACACGTCATT	CAGACAGGAACTGATCCGTCCA		GAACTACAACGCAGTCCAGGA	CAGACAGGAACTGATCCGTCCA
Sequ13632SNP3	TGCTGTGTTGCAGACCTCAGT	ACCTCACGATAATCTCCTTCTTACT		TGCTGTGTTGCAGACCTCAGT	CAGAAAGTCTTAATGAGGCGGACT
Sequ13768SNP3	CACAAACACTGAGCCATCTCCA	CCTCCAGCTGTCTGTGAAC		CACAAACACTGAGCCATCTCCA	ACATTCCTCAGTGCTCGTCG
Sequ13860SNP3	CCTCGTCTCAACAGATTAATGTTGTGTG	CTGCACTGGGCTGCAA		CCTCGTCTCAACAGATTAATGTTGTGTG	AACACCTGCCTCCTTTATATGAACT
Sequ13900SNP2	CTGCGGCGGCCTAGC	GAGCTCATGAAATGAAAGGACTGT		CTGCGGCGGCCTAGC	ACTTCACAGCGCTAGCTAATGT
Sequ14234SNP3	ACCCTCCAAGAATCTGCAACCA	AGCGTGGGCATCTCCA		ACCCTCCAAGAATCTGCAACCA	AACATACTCATGGCCAGTCAGT
Sequ14380SNP3	TTCCTCGCACCTCAGCCA	GGCCTGCGCTCATTAAACTT		TTCCTCGCACCTCAGCCA	TGTGCACATGTCAGTCATTTCCT
Sequ14504SNP3	AAGGACTGATTGCTTGAATGTTGA	CACCTGAGAATCCTTATCAGCTACTACC		ACGTACCAGTCGCTCATTCC	CACCTGAGAATCCTTATCAGCTACTACC
Sequ14769SNP2	CACAGCAACTTTGCTTCGTATG	CAGCCGAATGTGCCAACTGT		CGAGCTAGCTCAAGTTACAACTGAG	CAGCCGAATGTGCCAACTGT
Sequ14956EST2	CTGGACCAGCAGCACATTGCCA	GACGCCCAACTGGCCTGACAAG		AGGAGCAGCTGGTTCCTGGTGG	GACGCCCAACTGGCCTGACAAG
Sequ15243SNP3	GACAACAGCTCCAGTTATATTCAGAA	CAACACAGAAACCACATGCCATCT		AGGCTTTACAGTCAACCTAACTGAAG	CAACACAGAAACCACATGCCATCT
Sequ15285SNP3	TGCAGCGGGTTTTAGTTTTTCCTT	CTGATTAAAAGGTCAGGACCCC		TGCAGCGGGTTTTAGTTTTTCCTT	CCCTTTGGTGGGTCACAAGTT
Sequ15340SNP3	TTTGTAATCTCATTTTATGTCTCTGCCA	GGCATTGCCACCATCACCT		CAATTATGTGACAACTCTGAATTTATTGCC	GGCATTGCCACCATCACCT
Sequ15646EST2	AGTGGAAGGTGGTCACAGAGCCA	CCTGAAATGCAGCCCCTCAGCC		TGGAAGGTGGTCACAGAGCCATCA	ATGCAGCCCCTCAGCCAGAACA
Sequ15682EST2	ACTGCAAGGAAATCGGCCGCAA	CAGAGTTGAGCAGCTCGGTGGC		TGCAAGGAAATCGGCCGCAAGC	GTGGCGATGATGGAGGCGTCAC
Sequ15684EST2	GGCAAACAGGCCTTCACACAGC	GCGGATTGCAGTCCATGGGCAA		GGCCTTCACACAGCAGATTGAGGA	GCAGTCCATGGGCAAGAGCATTC
Sequ15694EST2	ACGCCTCGTCTCCTCCTCTGTG	GGAGCCAGGTTGGGTCCTTCCA		CCTGCTCTACCTGCACTTCGCC	AGCCAGGTTGGGTCCTTCCAGA
Sequ15704SNP2	TCAGTCTTCAAACGGAACCCTA	GCCAGTGCGTTTACATTGCCT		AATTGAACGAGGGGGGACAA	GCCAGTGCGTTTACATTGCCT
Sequ15758SNP2	CTTCATGTTTCCTGACGTCACT	AGCCCATCCTCTGCTGTGAT		AGATATAAATTCACTGCGAGCCACA	AGCCCATCCTCTGCTGTGAT
Sequ15767EST2	GGCGACAGCATGGACATCTCGG	TCTCCAGGTACGTGGCCAGACG		ATCTCGGCCAACGAGAAGGCCA	TACGTGGCCAGACGGTCGTTCA
Sequ15789EST2	TGGGAGCTGGACTGGGATTCGG	CGTGCGAGTGGGCAGCATCATA		GCTGCGCTGTTCGGATACTCCC	TGCGAGTGGGCAGCATCATATTCG
Sequ15794EST2	CTGCACTTCACTGCCCTGGACG	TCAAACGACGGCCCGATCTCCT		CACTTCACTGCCCTGGACGGGA	CGGCAGCCGGACTTCTTCAACA
Sequ15800SNP2	CCACTTAAGCTCAGCCTCTGGA	AGGACATACTGTGTAAACTGTACCT		CCACTTAAGCTCAGCCTCTGGA	CATTTAAGAGCTGGGCTGACTTT
Sequ15827EST2	AACATGTGTCTGGTGGCGTCGG	CAGCAGCGATGTCCCAGCAGTG		GGGGGCAGTGGAGGCCTTCTT	CAGCGATGTCCCAGCAGTGGAT
Sequ16441SNP3	CAGCCTGATCCAGGATGC	CGCTGGGCCTGGACCAATA		AGGACTCAAATTGCACCTGGA	CGCTGGGCCTGGACCAATA
Sequ16779SNP3	CGTGGTCACATGACAGCGG	CCTCCCAGCAGGATTTTGAG		CGTGGTCACATGACAGCGG	GCTTCTTCTCCAGCTTGGCT
Sequ16785SNP3	CGGTCTGTGTGCTGTCAAAC	GCGGACCACCGACTTTAGC		ACTCATTTATTCTGTCGTTACACGCTTA	GCGGACCACCGACTTTAGC
Sequ16798SNP3	GGCACCCCATCTGAGCA	GCGACCTAGCGTGGCGTATA		TCTTGTTCCACGGGCCA	GCGACCTAGCGTGGCGTATA
Sequ17206EST2	GTTTTGAGCCCCGTCAGCCACC	GCAGGTTCGCAGGTTCGCAGAT		CTGGCCACCGGCGAACTTTACA	TGATTCACTTAGCCTGCTGCCCT
Sequ17703SNP3	GCCTGAGTACAGGTCTTTAAGCTGA	TGTAAACAAATACAGAGTGACAGTGG		GCCTGAGTACAGGTCTTTAAGCTGA	GGTTGTTGTGACTTGGAGACTCTATTT
Sequ18816SNP3	ACGTTAATTAAGCAAAATAAAAAAGGGCTCAGT	GTTTTCCGCTTCCACTGTCA		ACGTTAATTAAGCAAAATAAAAAAGGGCTCAGT	AGCCGCAACATCAAACATTACG
Sequ19173SNP3	TACAGTGGAGAAATGTTTATCATGAAAAGATTTATAACAT	TCAAATTTCAACACCGGGGC		TACAGTGGAGAAATGTTTATCATGAAAAGATTTATAACAT	CTCTAAAAATCTAAGCGAGAAACCTACTG
Sequ20292EST2	GCACCATGGCAGGTGATGCTGT	TTCCAGGGCGGGTAGAGGATGC		TGATGCTGTACAAGCGCAGCCC	GAGCGGCGGTGAGGATCCATTG
Sequ20303EST2	TCCCAAGCGGCCGAAGGATACA	GCCACATCGTTGAGCTTGGCCT		AGCGGCCGAAGGATACAGGAGT	TCGTTGAGCTTGGCCTCTGTGT
Sequ20309EST2	ATTGCGCACGTCGACCATGGAA	AGCTGAGGCAATGATGCCAGCC		TGCGCACGTCGACCATGGAAAG	GCTGAGGCAATGATGCCAGCCT
Sequ20310EST2	GACGATATCGACCCCGAGGGCA	TGTAGGCTCCGGACGTCGTGTT		TATCGACCCCGAGGGCAACGAG	CGTCGTGTTGCCGACCACCTTG
Sequ20323EST2	CCGACTGCGGCATCGTGAATGT	CTGCTTCCACGAGTCACTGCCA		CGACTGCGGCATCGTGAATGTC	ACCTCCAGTGTGTTTCTCCCCACC
Sequ20339EST2	GCACTTTCCCAAAGTATAACCCGGC	GCAGGAGCGAGATGCACCTGTA		ACCCGGCCAAGTTTGTGATTTTAGATG	AGCGAGATGCACCTGTAGCAGT
Sequ20356EST2	TGACGGCATCACCACAAAGACCT	TCCAAAGGCCCACCAGTCCACA		TGGAACACCAGACTACATCGCTCCA	AGGCCCACCAGTCCACAGACTT
Sequ20385EST2	TCACAAGCACGGGTTGATGCCC	TCCCTCCAGGAAGCGAACAGGT		AAGCACGGGTTGATGCCCACAG	AGGTTTCAGGGTGAGCAGGTGGT
Sequ20386EST2	TCATGCTGGTGCAGGGTTTCAGC	CGGTGGAACACGTCCGATGCTT		CATGCTGGTGCAGGGTTTCAGC	CCAACCACCGATACACCAGTCGC
Sequ20393EST2	GCTGCAGCTTCGTTGTCGGTCT	CTTGTCCAGGTGCACTTCCCGC		ACCGCAGGAAGCTGCGAAAACA	TGGCGAACCCAATGGTGTGCAT
Sequ20398EST2	CCTGTACGGCTGCAGGGAGAGT	GCCTTTGCCCACGTCACCGTAA		CGACGTCATGATCGCCGGGAAA	TTTGCCCACGTCACCGTAACCC
Sequ20407EST2	TCGCCTGAAGGTCTACCAGGGC	AGCGGTAGTGTGGCGCAAAGAG		TTGGCCATGGTGGAGCAGGAGA	AGTGTGGCGCAAAGAGCCAGTC
Sequ20451SNP2	AGAACATTAACAATATTGGTGAGATAGGAAA	ACCCTGCTCTGCTGTTACAGT		GTGAGAGATTTGTGTCTCGTTTTGC	ACCCTGCTCTGCTGTTACAGT
Sequ20473EST2	GCAGGACCTGATGCAGGCCAAA	CTTTGCCACAGGTTCCCCAGGC		GGACCTGATGCAGGCCAAAAATGT	GCCACAGGTTCCCCAGGCCATA
Sequ20479EST2	CTGGGCGAAAGGACGACACCAC	CCCCAGCTTGTCAGCCAGCTTC		GCGAAAGGACGACACCACGGTT	AGCTTCTGGGCCAGTGCTCCTT
Sequ20506EST2	CGGCGCTCCAGCAATCTACCTG	GCAGGGCTGATCTCCCCAGTGA		TGGATGCCAAGTTCGGTGTGGC	TCCCCAGTGAAGGCACCCTTGG
Sequ20524SNP2	CTGAAGGAGTGGAAGCTTGCAA	AGATTAATGTAAGGGTCAAAAATAAAAATGCA		CTGAAGGAGTGGAAGCTTGCAA	GCATACCTTGCAGCCATGATTT
Sequ20554SNP2	ATGGACAGAAGTTTTCTCTTCATTGT	GTGACATTTCATCACCTGTCAGCAA		TGTTGGAACATCTCAGAGCAGG	GTGACATTTCATCACCTGTCAGCAA
Sequ20598SNP2	GGCCTCCATCCATCTTGGT	CGGACAGCGCATGTCATGAA		CCTCTGAAAGTCCACACACCA	CGGACAGCGCATGTCATGAA
Sequ20655SNP2	TGACAGGAAACCCCAGACC	AGCAGACCCCACATGTATTGGT		CCTATGTTACCTGGTACAGGAATAACATC	AGCAGACCCCACATGTATTGGT
Sequ20662SNP2	TGCTCGTGTTTCCACCTCTGA	GTGGAGCAGATTCAAAGCTACG		TGCTCGTGTTTCCACCTCTGA	GACAGCAAGCGTGGTCATTT
Sequ20663EST2	CGGGACCGGGTGGAAGCAAC	GTGGCCCCGTCGTTGGTAATGG		TGGCGGCACCGAAAGCCTTAAC	CGGTCCACATACGCCCCTCCTT
Sequ20671SNP2	ACTGACTTGATTGAAATGTCTAAAATATTTGCACTG	AGTTACAGCAAGTACAAACCCC		ACTGACTTGATTGAAATGTCTAAAATATTTGCACTG	CGTGTTACGACTCCCCAAGT
Sequ20674EST2	GGCAGCCTCTCTCCCCGTGTTA	TCTCTGCTGGATCGCAGACGGTT		AGCGAGGAGGTGGATGTGACCC	CGTAAGCGTAGATGCCGCGGAG
Sequ20679SNP2	CTGTCTATGTGGGCAAATAATGTGA	AACACAACTAAACCTTTATTCTAGGTGACACT		AGGTGCAAGGCTGGCATA	AACACAACTAAACCTTTATTCTAGGTGACACT
Sequ20681SNP2	TCCAGGTGCTGCCTCTGT	ACCACGCTCTCAGATTTTTTATGT		TCCAGGTGCTGCCTCTGT	GGTAGTTTTCTGTGACTCGTAGTCAG
Sequ20704EST2	CTCCTATGCTGGACCAGGCGGT	ATGCCAGCTCCTCCATAGCCCC		TATGCTGGACCAGGCGGTGTCA	ATGCCAGCTCCTCCATAGCCCC
Sequ20712EST2	GAAGAGCCCAAGGCAAGACCGC	TGCCTGCAGATAATGACACGGAGC		GAAGAGCCCAAGGCAAGACCGC	CCGGGTTTCTCGGTGTCTCCCA
Sequ20719EST2	CTGTGGGAGGAGGCACCAACCT	GGAGGCCACACTGCTCTCAGGA		CTGTGGGAGGAGGCACCAACCT	AGTCCTGACTGGCTCCCTGCAC
Sequ20725EST2	TATTCCCCAAAGCCCCGGCCAA	GGGTTCCATCTTCTGGCAGCCG		CCCGGCCAACACAGTCCCTTTG	GGGTTCCATCTTCTGGCAGCCG
Sequ20726EST2	ATTCCACCGAGAGCGGATGGCT	GGCCAGTCCGTTAGCTCGGAGA		GGATGGCTCGGCAGCAGATGTC	AGCTCGGAGAAAGACCTCCACCT
Sequ20737SNP2	AGTCTCAGGCAGCACCTGAA	CAGCTCTGTGGAGGTCAGA		AGTCTCAGGCAGCACCTGAA	GCCAGTCTTGGTAGCGGT
Sequ20760EST2	GGTCTTAGCCGGCCACAGGAGA	TCAGGACGTAGGAGTGGCTGGC		TCTTAGCCGGCCACAGGAGACC	GGAGTGGCTGGCTGGGTTGTCT
Sequ20808EST2	TCGCTATGCCCACGGCCTGATA	GGAGGGCGGCTCTGTCTCCTTT		GCCCACGGCCTGATATCGGAGTA	CCTTTGGGCTTGTGAGCTCTGGT
Sequ20808SNP2	CCAAAGGAGACAGAGCCGC	GAATTTGGTGTAGTCCTCTCCG		CCAAAGGAGACAGAGCCGC	GGCCTCCACCGGTTTATCT
Sequ20810EST2	CGAGCACGTACCAGGCCAAAGG	AGGACCAGTTTGTTGGGGTCCAGG		CGAGCACGTACCAGGCCAAAGG	ACCAGTTTGTTGGGGTCCAGGGT
Sequ20814SNP2	TCAGCCATGTTATTTGCACTTCATA	TCGCCCCCTTGTGTTGTAGAA		TTTTGTAACCAAATTGGCTTTCCCA	TCGCCCCCTTGTGTTGTAGAA
Sequ20816EST2	CCCGGGCATCGTAAGGACCAGA	AGGCGAGGTAGAACAGCGGCTT		CCGGGCATCGTAAGGACCAGAC	AGAACAGCGGCTTTGCCAGGAG
Sequ20837SNP2	CTGGATCCAGAGTACAAGTAAATTACTGTATCAT	TTCTGTTTGGAACATGTGGTTGT		CTGGATCCAGAGTACAAGTAAATTACTGTATCAT	TTTCTGTTTGGAACATGTGGTTGTATT
Sequ20888SNP2	CAATCTCTGGTCTCAATGTTTTGC	GTCCAACCCGTAGGCAATGG		CGAATCATCAATGAACCAACTGCC	GTCCAACCCGTAGGCAATGG
Sequ20924EST2	CGAGACCACCCGTTCACCATGC	CCGAACCTGAGCTGCTGCCATC		AGACCACCCGTTCACCATGCAG	AGACTGCCAACATCTGACCTCCCA
Sequ20931EST2	CTTCCTGAGGGCATGTGCGTGG	GAAGCCTCCCTGCAGCATGTGG		GTGTGCGAGACGGTGCCTAACC	CCTGCAGCATGTGGCAGAAGGC
Sequ20932EST2	AAGTGGTGGCAGGGATTCGGGA	ACCTCAGCATACTGCGGCCTCT		CGGGAGTACTTCAACGTCATGCTGG	CAGCATACTGCGGCCTCTCGAA
Sequ20975EST2	GGAGTACATGAGGAAGAGCGTGGC	TCCCCTCTGACCATTCCTGCCG		ACATGAGGAAGAGCGTGGCAGAG	TGACCATTCCTGCCGTTGCCAG
Sequ20976EST2	GTGGTGTCCTGGGGAATGGGGT	CATTTTCCGGGGAGCGGTGGTG		GAATGGGGTGGGGGCTGGATGT	GGCAATCCCCTTTCCCCCATCCT
Sequ20985SNP3	AGTCTGAAAGAGCTGTGGATACA	GACAGAAATATATAATAGAAAAGACTCCATCCCTCAT		CTGTGGATACAGGGTCTGACAATAA	GACAGAAATATATAATAGAAAAGACTCCATCCCTCAT
Sequ21009EST2	AGTCTGTGGAGGCCGACATCGT	GCTCTCCAGATTCATGCGGCCC		GTCTGTGGAGGCCGACATCGTC	GCTCTCCAGATTCATGCGGCCCA
Sequ21019EST2	CCTTCCCTGCCTGCTCCAGACT	TCCAACTCCCCCTCCGCCATTT		CTCCAGACTGCGGCGGGTAGA	CCAACTCCCCCTCCGCCATTTC
Sequ21022SNP2	GTCGACGCGTTCGTCCAG	GTTCAGTCATTCTGCGGACC		GTCGACGCGTTCGTCCAG	GTTGTTCCCGCTCAGGAGAT
Sequ21025EST2	CAACTGCTGGCTGGGGAATGGG	CATGGCTGGGAAGAGCAGCACC		TGGGCATTGATCGTCTCACGATGT	AGCACCTCCTTGATGTTGTTGGAGT
Sequ21026EST2	GATGGAGAGCTGGCCGCCGATA	GAAGCCCTTCAGCTCACGCTCG		GCCGCCGATACCCTGGTTGAGT	CCCTTCAGCTCACGCTCGTTGT
Sequ21033SNP2	CAATGTTTTCAGGGCCTTTAAATGA	ACTAGTGGCTTTGGGGACACA		TCAGATCTTATTGAATCTAATCATCTCATCAATTAC	ACTAGTGGCTTTGGGGACACA
Sequ21053EST2	CGGCCAGTTCGACATCTCTGGC	TAGCCAGCTCCACCAGTCCGTC		GCTCAAAGTACACCCCTGAGGGAGA	CCAGTCCGTCAAACTGTCCGCA
Sequ21053SNP2	ATTAGTACAAAGAATAACTTG	CAGCTCCACCAGTCCGT		ATTAGTACAAAGAATAACTTG	CAAACTGTCCGCACTTCACG
Sequ21060EST2	GGCGTGTCTTTGCGGGTCTTCA	GCGAAGCATCCAGCCTCCACAG		TGTCTTTGCGGGTCTTCAGGGC	CCACAGTGCAGATCCTCGGTGC
Sequ21065EST2	TGGCGACAGCCCAGGATCTGAA	GCGGCCTCCTTTAGCGAACTAGA		GGCGACAGCCCAGGATCTGAAT	GGGATTGAAGTCACACAGACGGGC
Sequ21069EST2	GGACCCGGTCATCAGCGAGGAA	GGGCATCAAGCCCCCATAGTCG		GTCATCAGCGAGGAAGAGGCGG	CCCATAGTCGAATCTGGCGGTCG
Sequ21083EST2	TGCGCGTGTTTGACAGTGGTGT	ACACGTTGTCCAGTGCTGAGGC		TCCAGCTGCAGTCTCACAGCGA	ACGTTGTCCAGTGCTGAGGCT
Sequ21104EST2	CACAACGACTGGTACACCGCCC	GTGTCCAGAAGGCGTTGGAGGC		CGCCCTGCAGGATCACGTTGTT	GCAGCCCGGGTAAATCTGCTGG
Sequ21110EST2	GCTGCCCAGAACTGCCGCAAACGC	TGCGAGGGACAAGGAAGATGCTGCCG		ACTGCCGCAAACGCAAGATGGA	CGCTCAGCAGGCGCTCTCTTTT
Sequ21118EST2	ACGCCATCAGCCTCCAGAACCA	TGGCGATCTCATCACGGAGCGA		GCCATCAGCCTCCAGAACCAGC	TGTCACACTCCTCCTGCAGCGT
Sequ21122EST2	TCCGTGGCAGAGGACTGGAGTG	AGATGGTGGACGCAGACGTGGA		GGAGCGACGGATTTGGCCTCAG	GGTGGACGCAGACGTGGAGCTA
Sequ21125EST2	AGAGGTGGTCCTGTGTGGAGGC	AGACCCGCCCACAAAGTGTCCT		GGTGGTCCTGTGTGGAGGCTCA	GATGTTGCGAACAGCGTACGGG
Sequ21126SNP2	CCAAACTGAGCCACATGGTAA	CGGTTTACAGGAAGTCATAGAGACACA		GTAACCTCATTCATCCCAGTGTCA	CGGTTTACAGGAAGTCATAGAGACACA
Sequ21147EST2	CGGCTCAGAGAGCTGGAGAGGG	CTGTCCTTGCTCGGCTGGCTCT		AGACTGAGGGCCCAAAACACGG	GTCCTTGCTCGGCTGGCTCTG
Sequ21165SNP2	AGCCACACTGACTGACCTGAA	CATTTTGCACATAAAAGAGGCCG		AGCCACACTGACTGACCTGAA	GGCCGAGAAACGAGGCAG
Sequ21169EST2	CCGAACTCGATTCACCCGCACC	ATAGTCCTCTTCCACGGCGGGC		ACTCGATTCACCCGCACCAGGA	GTCATCCTCGCCCACCACCTCT
Sequ21193SNP2	CGATCATCGCGACATCTCG	ACGTCCTCGCAGCTCATGT		GCACCTCTGAACAATGAGAGAAATG	ACGTCCTCGCAGCTCATGT
Sequ21204SNP2	CATATGAATTAAATACAGGGTGTTCTGGCAA	CTCACTTAATGCTGTTGTTTTGAGG		CATATGAATTAAATACAGGGTGTTCTGGCAA	GAGGAAGTCATAACAATGAAGTCAAAGAG
Sequ21258SNP3	ACTGAGGCTTTAGAGGGCG	CTCAGTGTCACATGCACATGCT		CGTGGCTTCAGTGATGACTTCA	CTCAGTGTCACATGCACATGCT
Sequ21265EST2	AACTACGAGATCGAGCGGGCCA	CCCCCTGCTGTTGTCTGAGCTG		CGAGATCGAGCGGGCCATTGTC	CCTGCTGTTGTCTGAGCTGGGT
Sequ21289SNP2	GACATAAACACCGTATTATGTTTTTGAGAACCA	CAGATTAAGTGGCAGCAGTACAAA		GACATAAACACCGTATTATGTTTTTGAGAACCA	ATCATAAGGGGGATGATGCTCTG
Sequ21305EST2	AGAGCAAGGGCTCGTCGTGACT	AGGTGGCCTCCTTCTGCTGCAT		CTGGGAGAAGCTGAAGCCTGCG	TGTGGCCATGGAGGGGCAGAAG
Sequ21371SNP2	CACTAAAGGCAGCTGCACTG	AAAGAGTAACATGGTGTACTATATGTCTATAGTGTCT		GCACTGTGTACTGGAAACACAGATTA	AAAGAGTAACATGGTGTACTATATGTCTATAGTGTCT
Sequ21439EST2	GCTTCAACCTGGCTGACGGCAT	GGTAGGAGGCCAGACGGTCGTT		GACCTCCACGTCAGTGCCAACG	AGGCCAGACGGTCGTTCAGGTT
Sequ21520EST2	GCTGCGTTCAAAGACGCTCACC	ATCGGCCGTCCAGCCTTTTACA		GCTGCGTTCAAAGACGCTCACC	AGTGGCTTCAACGACAGGATACCATT
Sequ21581SNP2	CATCACAGTCTCATCCAATCAGC	CGAGAAAGTCGGACAAAGCGAG		ACTCGAATGACTCTTAAGTTCTCCG	CGAGAAAGTCGGACAAAGCGAG
Sequ21587SNP2	TGAGCAGCTTCCTCTGGACC	GGACTCGGTGCTGGACA		TGAGCAGCTTCCTCTGGACC	CGATCAGCCGACACAAACG
Sequ21636EST2	GGGCCTGAGGGAGAGCCTGAAG	TGAGGACACGGCCACAGAGGAG		GTGGGCCACAAACTGCCTGACA	GAGGACACGGCCACAGAGGAGT
Sequ21644SNP2	GGCGGCAGAACGCAGAAAA	GGTTGGTTTGATTTCTCTGCCT		GGCGGCAGAACGCAGAAAA	CTTTGGTGCCTCGGGTTTT
Sequ21691SNP2	GCTCTGACCCAGGAGGAGT	TCAGCGGTTCTCCACCA		GCTCTGACCCAGGAGGAGT	CACCATGTTGAAGTAGATGTTAACGTT
Sequ21732SNP3	TCCTGGATGTTTCAGATTTGATGGTCT	AACAAGAAGCTGGAAAAGTAGGAAA		TCCTGGATGTTTCAGATTTGATGGTCT	AAAGAGACACCACTCTTACTTTGATGT
Sequ21736EST2	TGCGAGGAGCGACTCAGCAGAT	AGCCAACACACACAGAGCGTCG		AGCAGATTCTGGACGAGGCGGA	GCCAACACACACAGAGCGTCGT
Sequ21746SNP2	CAACAGTGCTGATATTTCTGACTCA	AGGTGGAGGTTGCAGCTCA		GCCTTGCTGCTCAAGGTTC	AGGTGGAGGTTGCAGCTCA
Sequ21767EST2	TGCGGACCCACTGACTATTTGACG	AGAGCTGTATGAGGCCATCTCCTGT		CGGGTACCTCAAGCAGCAGCAG	CTCCAGGTTGTGCCACTCCGC
Sequ21786EST2	ACATCCGGTTGGTGGGAGAGGG	TTCCCTCGCTGTCCCTGGAGGA		GAGGGAGAGGCACAAGGCCAGT	CCCTCGCTGTCCCTGGAGGACG
Sequ21811SNP2	GGTCGACAAAATGTCAGGCATTTCT	GTGTTTCGATCACTTTCACAACATT		GGTCGACAAAATGTCAGGCATTTCT	CTCGTGCTCATGTTACTATGAAGCTA
Sequ21821SNP2	ACCAGCGTTGTGGCTCT	TGTGCCAGTGAGCGTCCA		TCCCAAATCCGATGTGTCCC	TGTGCCAGTGAGCGTCCA
Sequ21826EST2	TGGGCATGCTGGACCCTGATGA	TGTGGTGGCGGGGTAGAGGATG		GTGATCGGCCCCGACAAGAAGC	GTGGCGGGGTAGAGGATGGACA
Sequ21898EST2	CCGCCAACTTCCTGGATGGCTC	TCCAGGCAGAAGGAGCTGTGCT		CGCCAACTTCCTGGATGGCTCC	GGCAGAAGGAGCTGTGCTTCCC
Sequ22045SNP2	TCCAGACTTATATCTTGTGGGCA	AAGGGAGCCCACAGTTAACGT		GCACAGTAGCATTGAATGGATCG	AAGGGAGCCCACAGTTAACGT
Sequ22049SNP2	AAACGGACATGCAGCGCAA	TGCAGTGGCCGTAAGCTA		AAACGGACATGCAGCGCAA	AGGTGTGCCATAACAAGACTGT
Sequ22051EST2	GCAGGGAGGGTTGGTCAACGTG	AGAGAGTCGTGCGCTAGGACGG		TTGGTCAACGTGGCACGAAGGG	AGAGAGTCGTGCGCTAGGACGG
Sequ22180EST2	GGAGGGGCTCATCAATGCACGG	CCTCTGGTCCACATCCCTCGCA		GCACGGATCGACTCCCACAGCA	TGGTCCACATCCCTCGCATAGAGA
Sequ22200EST2	GAGGCGGAACTGCGTGAACTCC	GCCACAATGGCGTCCATGTCCA		CGGAACTGCGTGAACTCCAGGG	CCAGGTTGCGGCTGTTGTCCAT
Sequ22211SNP2	AGCTACTGGTGAGAAGATTTTATTTCACGTAA	AGTGTAGTTGCACTATGGAGGAA		AGCTACTGGTGAGAAGATTTTATTTCACGTAA	GAACTGATTCATAGATTGTACGAACACG
Sequ22258EST2	GCGAGCCTGCAAAGCCAACAAC	ACGCCTACTGTCCTCTTTCGGCA		GCGAGCCTGCAAAGCCAACAAC	CCAGGCCATCTGGCTGTCCTCT
Sequ22363EST2	ACCTGGCGACAGGAAGTGGTGA	TTCCCGTCAGGTGACACGTCCA		ACCTGGCGACAGGAAGTGGTGA	TGGAACCGGACAGCAGAGAGCA
Sequ22370SNP2	GGAGCACAAGTGTCTAAAAGCACA	GCATAACATAAATTGTACGATGAGGC		GGAGCACAAGTGTCTAAAAGCACA	GGCCAACAGAAACCGTGC
Sequ22439SNP2	ACTGAGCCTCTGTACCCAG	CCCAGTCTAACTCCACCTGACA		GGTTCTGGGTGTGGACCTAC	CCCAGTCTAACTCCACCTGACA
Sequ22568SNP2	GTGTTACTCTGTCAAGATGCTGTTTCTTT	CTCCTGTCCAAAAGTAAACCTCTG		GTGTTACTCTGTCAAGATGCTGTTTCTTT	GAATCTCAGTTCCCCTAAGAGCAG
Sequ22647SNP2	GAATTACACTTTGCTTCATCAACAGTCCA	GCGACAGTTTCCTATCATTGCTTT		GAATTACACTTTGCTTCATCAACAGTCCA	TTCTCTCTCTCTGTTTTGCTACCAG
Sequ22843EST2	GTCGGCTCTGATGGGGAAGGGT	TCTCTGGGCGTGTCCGTTCACT		GATGGGGAAGGGTCCCCACGAT	GCGTGTCCGTTCACTTGCCCTT
Sequ22852SNP3	GGACCCAGTATGATCCGACCT	GCTCTCCCCAGTTGATATTTAGAGA		GGACCCAGTATGATCCGACCT	GTGTACATAGGCTTTCTCCTGGATT
Sequ22983EST2	TCGAGACGGAGGGCAAGACGTT	CGATGCCAAAGGAGGGCTCGAT		GAGACGGAGGGCAAGACGTTCA	ACGCTTCACACTGACCATGTCCT
Sequ22984SNP2	CAGCCAGCTTTCCACAGTGAA	TGAAGCTGATCTCATTTGATATGCC		CAGCCAGCTTTCCACAGTGAA	CCTTAGTTGTTATAGAAGGATAGCCACAA
Sequ22996EST2	TCGTACGCTGTCCAGGCCAAGT	CTCTTTGTGGCAGCAGCCGGTC		GCTGTCCAGGCCAAGTACGGAG	CCAGGTAGCCGGGCTTGTGAAT
Sequ23093EST2	CAGAGGAGGAGAGCGAGGGCAG	CGGGCAGAGGACGAGTACACCA		CGAGGGCAGCGAGGAAGAGGAG	GGGCAGAGGACGAGTACACCAC
Sequ23165EST2	TGCCTGTGAAGCGTCCATGGTT	CAGCGCATGGGTGGGGGAAG		CAACCTCCCCCAGCTCCACCTT	GGGAAGGGAGCCATCGACCACT
Sequ23258SNP2	TGCAGAGACCAGCAGCTCA	GAGAGAAGCTTGTCCTATGTGTTTA		TGCAGAGACCAGCAGCTCA	TCAGTCAGGAGCATTTCCACAC
Sequ23460SNP2	GTTCAGAGATGGTTGTCCACTTAT	ACCCTGTCCTAGTCCTCTAACCA		CCCGCCCCATGACCTG	ACCCTGTCCTAGTCCTCTAACCA
Sequ23511EST2	CCTCGTTTGGGGAACCAGCACC	CCTCGTGCTCCATGATGTGCGT		CTCGTTTGGGGAACCAGCACCA	TGATGTGCGTCAGTCCGACCCT
Sequ23896EST2	GCGCCTACTTCGCCACCATCTC	GACGGCTCCGTTCAGCCTGATG		GCCTACTTCGCCACCATCTCTGA	TCCGTTCAGCCTGATGGCGTTC
Sequ24343SNP2	ACAGCAGAGCAGCTAACGCTA	TGTCAGCTGTACTTCTAACTGTCC		ACAGCAGAGCAGCTAACGCTA	TGCCAGCCGTCCTGC
Sequ25437EST2	AGCAGCTTGAACTGTGCTGCCT	GGCAGGGAAGCCACTGTGTGTG		CTGCCTTCACTGCTGGCATCGT	GCAGGGAAGCCACTGTGTGTGA
Sequ25437SNP2	AGGAGGCTGACAAGCTGG	GCGTTGATAAGCGGCTCCTTT		GAGCAGGCCAACGATGAC	GCGTTGATAAGCGGCTCCTTT
Sequ25975EST2	GGGAGAGTGGGGTTTGACACGG	ACTGACGTTCGCTGGGGGTCAT		GGCCAACCCAGGGTCAGGATCT	ACTGACGTTCGCTGGGGGTCAT
Sequ26609SNP2	TTCAGTTTTTGGACAGAGTTGTTGA	GGCTTCGTAAAACAAGCGGCA		CAGGGTGCGCTTCATTTATCC	GGCTTCGTAAAACAAGCGGCA
Sequ28107SNP2	GTAGTCAATATCTTTAAAATCACAGCACAGCA	AAACATTCAATTAAATTGTGGTGTTGAGAA		GTAGTCAATATCTTTAAAATCACAGCACAGCA	AACTCTACAATTCACTTACCCCTCTTT
Sequ28112EST2	TCACCTCGAATGCCACACCCCA	GTTGCCCGGAAGAGTGGTGACG		TCGAATGCCACACCCCAAGTGC	CCCGGAAGAGTGGTGACGCTGA
Sequ28119EST2	CCGAAGTGGGGCACGAAGTTCC	GAGTGGACCAAGCTCTCCGGCT		AGGTTAGGGGAGAAGACTCTGTGCT	AGTGGACCAAGCTCTCCGGCTG
Sequ28138EST2	TCACGGAACTGCTGGACCACCT	GTGGTTGTCTCCAGCGCAGGTC		AACTGCTGGACCACCTGCTTGG	GTCTCCAGCGCAGGTCATGGTT
Sequ28144EST2	TCTGAATGCTCCTCCCCTCACCA	GCAGAGACTGGTCTTATCGCGCA		GAATGCTCCTCCCCTCACCAAATACA	TGGTCTTATCGCGCAAATGAAGCTG
Sequ28145SNP2	AAAGCCATGGTCACTTGGG	TGCAAAACTGTCTTACTCTTGGTAGGT		GCTGTGAACTGATAAATCACACACA	TGCAAAACTGTCTTACTCTTGGTAGGT
Sequ28147EST2	GGCGCTTCAGTAAATGCGTCAGC	TCCTGCATGGGTTTCGGTGTTT		GGCGCTTCAGTAAATGCGTCAGC	TCTGAGATTAGTGTGCAAGTTTGGCCT
Sequ28147SNP2	TGCACACTAATCTCAGATTTCTGC	GAAGAAAAAAAGTTTCAATCACACAACAAGACTT		CTGCATGCTACAAACCATACCATC	GAAGAAAAAAAGTTTCAATCACACAACAAGACTT
Sequ28148EST2	TGATGGGCATGGCCTCTGTGGA	GGCATGCTACGGGTATGAGGGC		CATGGCCTCTGTGGAACAGCCC	GCATGCTACGGGTATGAGGGCA
Sequ28162EST2	TGCAGCACTGATCGTGTTACCGC	TGGCACCGGTGTGGACAATGTG		GCAGCACTGATCGTGTTACCGC	TGGCACCGGTGTGGACAATGTG
Sequ28178EST2	ACTGGGGCTTTCAGATGCTGAGGT	CAGGAACAGAGGCAGCAGCAGG		TGCGGGGTTGTTGATCTTGCCC	GCCCATGAGTATGCCCGACACC
Sequ28178SNP2	CCTGCAGTGTGAAAACAAACAAA	GGGCAAGATCAACAACCCCG		GTAACACTCATCTCCCTAGCGTC	GGGCAAGATCAACAACCCCG
Sequ28205SNP2	TGACAGGAAAGTCAAAAATCATTTGCATTGT	TGTGTGATTTTAGACATTTTAACAGATTGC		TGACAGGAAAGTCAAAAATCATTTGCATTGT	TGCTATTTGAATAGGAGAGCAGGATT
Sequ28217EST2	CTGGGTGGCTTTGAGCTCCTGC	AACAGCAGTCAGGCCCAGAACA		CTCCTGCAGCTCCCGTCAGTCC	TGTTTCTGCAGCCCATCAGGGT
Sequ28224EST2	GTGTAGTCGATGGGCTGCTCGC	AAAGTGGACGCCACCGAGGAGA		GCTGCTCGCGGTCTCCATTGAT	AAGTGGACGCCACCGAGGAGAG
Sequ28237EST2	GCACAGTTCCCCTGATGGACTGG	GTCCAGCCAACAGTCAGGCAGC		CGCTTCTCGTACTCCCGCTTGT	CAACAGTCAGGCAGCCCAGCTC
Sequ28258EST2	CTTGCGGCCCCTCTTTCCGAAG	GACATGGCCAAGGCCGACAAGG		GCCCCTCTTTCCGAAGCCCTTT	GGACATGGCCAAGGCCGACAAG
Sequ28315SNP2	TGGAAGGGCAAGATGAGAAACAATACA	GTTTGAGGAGTTCAGAAACACACT		TGGAAGGGCAAGATGAGAAACAATACA	CTTCCAGCTTCTTTTCTTCTTCCAAAATAT
Sequ28317EST2	CTCTGGAGAGTAGCCCAGCGCC	CTGGGACACTGTGTGGACGGGA		GAGAGTAGCCCAGCGCCCACAG	GTGGACGGGAACATCGACCAGG
Sequ28339SNP2	AGGTGTGCCTTTAGACACCTGT	CATTACTGGGAACAGCAGTGG		AGGTGTGCCTTTAGACACCTGT	CAGTGGTTAAAGCTTATTAGGAACTATGG
Sequ28348EST2	ACTGGAGGCAAAGCCCCACGTA	ATAGGCCTCACTGGCCTCCTGC		CCACGTAAGCAGCTGGCCACAA	GATGGGGCTTCTTCACACCGCC
Sequ28352SNP2	GCTGATTGGTTCTCAGCTTCATA	CCGCCAATTACGTGGAGCTT		AATGTTTGCACCTGAACTTTGTGATTA	CCGCCAATTACGTGGAGCTT
Sequ28354EST2	GGCCAGCTGCAGGAGTAGACCA	GCCTGAACCCTCCAGGTTCCCA		GATGCCCAGCTTCAGTCCACGG	GCCTGAACCCTCCAGGTTCCCA
Sequ28364EST2	CCCGGCTGGAGGAGAAGGTGAA	CTGTTTGAGCTGGGCGACCTGG		CTCTCCAACACAGCGTCGGTGC	TGTTTGAGCTGGGCGACCTGG
Sequ28372EST2	CCTCCCTCAGGGGGACAAGGTC	TGGTAGGTGCTGGAGCCGTCAA		TGGCTCTGGAGAGGGACTACGC	GGTGCTGGAGCCGTCAAAGTTCC
Sequ28393EST2	ATCGGCCTGCAAATGGGCACAA	CACTGCTTGGCCTCAGGGGTTG		AGCCGGCATGACAGGTTACGGA	CACTGCTTGGCCTCAGGGGTTG
Sequ28408EST2	ACACCCGTGTTGCGTTCTGGTC	GCTTCTCAGCAGGACCACTTGGC		CCGTGTTGCGTTCTGGTCCATT	GCAGGACCACTTGGCTAATGCTG
Sequ28408SNP2	ACCTGGGCTTGTGTGCATAGA	CCTGGCAGTTTGATATGATCGAAT		ACCTGGGCTTGTGTGCATAGA	GATCTGCACTGCTGTTCTAAACG
Sequ28411EST2	CTGTTCGGTGGTGCTGGTGTCG	CTCACGGGTACGCTCTCCCACA		GGTGCTGGTGTCGGCAAGACTG	CCCACACCGGCAAACACAGAGT
Sequ28458EST2	CGCGAGGCTAAAGCGGTCTCAG	GGAGGATCCCACTCCAGCACCC		GGCTCGTGGCTCGTCAGACTCA	GGATCCCACTCCAGCACCCGAC
Sequ28469SNP2	TGCTTTATTTCTTGCCCAGAGG	AGGCAACAGCAGACTAGACGT		GCTCTTTTTGGAAAAATCTTTTGACTTCATAC	AGGCAACAGCAGACTAGACGT
Sequ28503SNP2	GCCTCGCCGTCCTGTCA	CCCAAACCCAGCTCGTC		GCCTCGCCGTCCTGTCA	TGTGATTGCAGACGGCCTAT
Sequ28542EST2	TTTGACCAGCCTGACAGCGCAC	TGGAGGTGCTGAAGGAGACGGG		TGCATGTCTCCGTCTGGTCCGA	TGCTGAAGGAGACGGGGAAGCC
Sequ28622SNP2	CCTTGTCAAGGGGTCTCTGGT	AGTGAAAAGAACGTAAGCAGGTTT		CCTTGTCAAGGGGTCTCTGGT	GCTTTGGCTATGAATGACTACATGGT
Sequ28651EST2	TGCTCTTCCAAGGCGTGTGACC	CCTGACGACCGTAGGCTGGGAT		GCTCTTCCAAGGCGTGTGACCA	TGCTGGAGCTCCCAACTCCTCC
Sequ28656SNP2	AGGGCAAGTTCAACCTTTTCC	GCAAGCCGGGCTTCAAGA		TCCTCTGTTTGAATCCTTGCTTCA	GCAAGCCGGGCTTCAAGA
Sequ28666EST2	TCCGTCCGTCTGCTCTGCTTCA	CGTTGGACATCGGCGGTGGAAA		ACGTCGGTGAGGAACAGACGCT	TGGACATCGGCGGTGGAAAAAGT
Sequ28722EST2	TCCGGAAGTAGCGTCGGGTCAC	ACCCGGCCCCTATCAACAGGAC		CCGGAAGTAGCGTCGGGTCACA	ACCTGCTGCAAGTGCTGCTCAA
Sequ28786SNP2	ACTTACAAAACCACACTATTGTCATGTACTTCT	TTGTTTCTGCCTCAGCAGC		ACTTACAAAACCACACTATTGTCATGTACTTCT	CACAAACCATAACCACATTAGGAATACTT
Sequ28807SNP2	CAACAGTTATACGCTCAAATATACACATGAAACA	GCTGGACGGATGATTACAACA		CAACAGTTATACGCTCAAATATACACATGAAACA	CATTATCATGCCAATTTTGATGGTGTG
Sequ28865EST2	AAGGCGGTGATGGCTTCCTCCA	GCAGTCCAAGCTGGTCCCAGTG		TGGCTTCCTCCAGGAGATCCGT	TCCCAGTGGGCTACGGCATCAA
Sequ28896SNP2	CCACAGCTCCATCAGAGGTACT	CAAATGTCCCGTCAAGTTAGAGATC		CCACAGCTCCATCAGAGGTACT	ACGCTGTACGAGAAAGTTGTGTAT
Sequ29016EST2	TCCGAGCCTGAAACTGCTCCGT	AAAATGACTCTGGCGCTCCGGC		CAGAGACAGGCCGGGGTCCATC	AAATGACTCTGGCGCTCCGGC
Sequ29158EST2	GCTGGAGAGGTGGTGATTGGCG	GGGTGACAGTCGCCTCAGGAGT		AGGTGGTGATTGGCGATGGAGGT	AGGAGTCCATGGCCCAGCCTTT
Sequ29769EST2	CAATCAGGGGGAGGACTGGGGG	TGGCTGGAGGACTGCTGTTGCT		GGAGGACTGGGGGCAGAGCTAA	GGCTGGAGGACTGCTGTTGCTA
Sequ30450EST2	GTGGTGATGCCCGATGCCAACA	CAGCTCCGTGCCTCGCCTACTA		GTGGTGATGCCCGATGCCAACA	GCACCCACGAGCTGGTTCAGAG
Sequ36281SNP3	CCAGTGAAGCCCGGTGC	ACCATCAGCCTGATACTCTGAT		CCAGTGAAGCCCGGTGC	TGCTTTCTGCTTGAGGTCTTCTATAAG
Sequ36290SNP3	GACTCTTCATGTGATTTGTCTGTCA	TGGACAGCCACAGACCAAAGA		GTGGGGAAACAGCTGTAATTTTGA	TGGACAGCCACAGACCAAAGA
Sequ42205SNP3	ACTGTGCGACTTTGGGC	ACGCTGGACCACGACCA		GCCCAGGACCAAAGATGATGT	ACGCTGGACCACGACCA
Sequ42207SNP3	TCAGAAAGTTGAAGCACATGCTG	ACCTAGTACATTTTAAACTGTGTACAATGTCACT		ACATGCTGCAACAACAAGACAC	ACCTAGTACATTTTAAACTGTGTACAATGTCACT
Sequ42422SNP3	TGTCATGACAGTCAGAGCAGA	GCACACGTCAGGGACTCGAT		CAGAGCAGCATCCTTTGTACG	GCACACGTCAGGGACTCGAT
Sequ42551SNP3	CATCAGACTTGGTTGAAGGTGCT	CGAGAAAAAGTCTAGACATGTCATCT		CATCAGACTTGGTTGAAGGTGCT	AGCTATAGACAAAGCAAATACGTGTAAGT
Sequ42615SNP3	GCGGCTCAAGCTTCAGCA	TTTGTACAGTGTGTCTTTGTGTGT		GCGGCTCAAGCTTCAGCA	TGCGGATTGCATGTTTAACCATT
Sequ42920SNP3	CCAGGTGGAGCAGATTCCCT	CGTCCACCATGCCATGC		CCAGGTGGAGCAGATTCCCT	GCTGGGCAGCCATGATCTT
Sequ42953SNP3	CAAAATAGTGGGGTGACAGAAACAAAGT	CTGAAGCTGATCCTGAGTTTAAAACA		CAAAATAGTGGGGTGACAGAAACAAAGT	AGAGAAATATAACAGTCTGCAGTGGATT
Sequ43398EST3	AACGATGGCGATCTCGGCGCTA	CGAGAGAGGACGGGGAAGGACG		GGCGATCTCGGCGCTAAGACTTC	GGAAGGACGAGCAGGACTCCGT
Sequ43412SNP3	ATGTCTCATTAATATCATGTTTGGTGTCA	TGGCGGCCTCGTGTGA		CAGGTCTAAGCTTGTGTGTTGC	TGGCGGCCTCGTGTGA
Sequ43602SNP3	TGGAAAGCTCTGGAAAATGTTTGTA	CATGGCCGATGTTTTTATTAAACATTTTGTCA		AGTGGATGTATTCAACACCCATTTAAGTA	CATGGCCGATGTTTTTATTAAACATTTTGTCA
Sequ44862SNP3	GCAGATGGTGCCCATAGGAATC	TCCATCAGCACTTCAGAATGAAATT		GCAGATGGTGCCCATAGGAATC	TCCAGTTTTAATCCTGAACATGATTGC
Sequ45876SNP3	CGCAGACCGTTCTCCTCTA	CCAGCTGCAGTGAAGCCA		TCGTTCACGGTCTGGACAAC	CCAGCTGCAGTGAAGCCA
Sequ54786SNP3	CGACTCAAGAAAAAGACTGTTCAGCA	ACATACAAAGACACACAAGCACTT		CGACTCAAGAAAAAGACTGTTCAGCA	CCTGATCTTTAACCACAGTGAAATGG
Sequ54874SNP3	GCAGTCAGTTCTGTTAGTACTGAAG	CAAATAATAGGATAGTACAAGTGCAGGTTATAATCACA		ACAGCATGTTTTTCAGATAATCGTGC	CAAATAATAGGATAGTACAAGTGCAGGTTATAATCACA
Sequ55413SNP3	GCTGGCTGGGTTGTCTCC	TTAGCCGGCCACAGGA		GCTGGCTGGGTTGTCTCC	GACCCCATCTGAGTGTGATTCTT
Sequ55559SNP3	CCAGCTCTGTGTTGTTCTGCAT	GCTGTTTGACGAAGCTCACAA		CCAGCTCTGTGTTGTTCTGCAT	ACGATCATGAACGTGAGCAGT
Sequ56035SNP3	GCCTCAACAAATAAAAGTGCGT	AAACTCCTATAATATCTGCTTAATGAATAATTAAGTCAAC		GTAGAGTAAGTACATACACTAAGTACATTACCC	AAACTCCTATAATATCTGCTTAATGAATAATTAAGTCAAC
Sequ89765SNP2	AGCAGGGATGTAATGCTGTTG	GAGGCTTTATTCACAAATGCCACCA		GGAGCGTGTCTATAACTGGACTTA	GAGGCTTTATTCACAAATGCCACCA
Sequsox9bEST	CGAGCAACAAGGCTCCCCACAG	AGAGGAGGGGCTGTAGTGCTGC		GGCTCCCCACAGCACATCACCT	AGGGGCTGTAGTGCTGCAGGTT
